# Supplementary material for: Identification of Fruit-Associated QTLs in Winter Squash (Cucurbita maxima Duchesne) Using Recombinant Inbred Lines
Source: Genes (Basel). 2020 Apr 14;11(4):419. doi: 10.3390/genes11040419 (PMC7230694; doi:10.3390/genes11040419)
Supplement: Supplementary file 1 [file genes-11-00419-s001.zip]

Archive with 2 entries (2 files):
- AppendixA_Kazminska_et_al_Suppl_Figures.docx
- AppendixB_Kazminska_et_al_Suppl_Tables.xlsx
