# Supplementary material for: Identification of Fruit-Associated QTLs in Winter Squash (Cucurbita maxima Duchesne) Using Recombinant Inbred Lines
Source: Genes (Basel). 2020 Apr 14;11(4):419. doi: 10.3390/genes11040419 (PMC7230694; doi:10.3390/genes11040419)
Supplement: Supplementary file 1 [file genes-11-00419-s001.zip › AppendixB_Kazminska_et_al_Suppl_Tables.xlsx]

## Sheet: Title_page
Supplementary Tables S1-S4
Manuscript title: Evaluation of agronomic traits in winter squash (Cucurbita maxima Duchesne) using recombinant inbred lines and identification of fruit-associated QTLs
Autors: Karolina KaźmińskaA, Ewelina HallmannB, Aleksandra KorzeniewskaA, Katarzyna Niemirowicz-SzczyttA, Grzegorz BartoszewskiA*
Affiliations:
A Department of Plant Genetics Breeding and Biotechnology, Warsaw University of Life Sciences, Warsaw, Poland
B Organic Food Division, Faculty of Human Nutrition and Consumer Sciences, Warsaw University of Life Sciences, Warsaw, Poland
*Correspondence to grzegorz_bartoszewski@sggw.pl

## Sheet: Supplementary_Table S1
Supplementary Table S1. Mean air temperature and precipitation sums in the vegetation period of C. maxima.
Month	Temperature (oC )			Precipitation (mm)
	2013	2014	Long-term 1971-2010	2013	2014	Long-term 1971-2010
May	15.6	14.4	14.1	120.0	80.6	76.2
June	18.7	16.3	17.3	86.4	63.8	71.8
July	20.8	21.1	21.0	0.8	100.1	88.4
August	19.2	18.3	19.2	99.0	70.8	83.8
September	12.2	15.0	13.5	96.6	7.0	60.2

## Sheet: Supplementary_Table S2
Supplementary Table S2. Phenotypic data of agronomic traits.
Line	Season	Earliness EARL	Fruit weight FW (kg)	Total fruit yield FY kg/plant	Fruit number per plant FN	Fruit lenght FL (cm)	Fruit diameter FD (cm)	Fruit shape index FSI (FL/FD)	Fruit flesh thickness FFT (cm)	Sucrose content SUC (pick area)	Dry mater content DRM (%)
P1 802	2013	73.6667	1.075	4.3	4	16.25	13.05	1.24521	1.82667	3842650	12.738
P1 802	2014	68	1.58667	6.73667	4.25	19.5833	14.9167	1.31285	2	14785575	13.9628
P2 801	2013	71	4.85	7.67167	1.58333	20.3767	25.55	0.797521	5.87667	854650	5.5009
P2 801	2014	68.6667	8.39	18.1789	2.16778	23.5	30.61	0.767723	6.83333	665875	4.85211
F1 803	2013	-	-	-	-	-	-	-	-	-	-
F1 803	2014	67.6667	7.17	24.0683	3.37667	22.8333	29.4167	0.776204	5.33333	2823600	7.50223
1501	2013	65	1.655	4.27833	2.58222	14.2	17.9767	0.789913	3.8	3221250	13.2278
1501	2014	65.6667	1.26667	7.59	6	11.5567	15.1667	0.761978	3.25	8512250	11.3664
1502	2013	74	1.9	1.95222	1.08333	14.4267	18.6767	0.772443	2.4	4704650	14.6089
1502	2014	74	2.99	9.81667	3.25	15.7233	21	0.74873	3	7869000	7.15719
1503	2013	67.6667	1.8	2.24689	1.26778	20.85	14.9767	1.39217	2.3	6.00173e+06	12.6602
1503	2014	61.6667	1.43	3.69667	2.58222	22.0567	13.25	1.66465	2.56667	8217000	10.8919
1506	2013	70	0.87	3.09089	3.56778	10.1267	13.8767	0.729762	2.65	5817750	13.0386
1506	2014	67.8333	0.8	4.36	5.5	9.86	13.14	0.750381	2.16667	6795650	10.0669
1507	2013	65.6667	4.405	5.248	1.18222	21.75	22.05	0.986395	3.85	596100	6.28755
1507	2014	63.8333	5.00667	10.01	2	21.1667	24.1933	0.874897	3.33333	756250	5.51209
1508	2013	65	1.055	2.6375	2.5	18	15.7	1.1465	2.5	7.14617e+06	14.2674
1508	2014	64.1667	1.3	2.72667	2.25	15.5567	14.39	1.08107	2.66667	13216850	11.7831
1509	2013	72.6667	1.375	4.12667	3	13.8767	15.9767	0.868558	2.82667	4833600	12.5299
1509	2014	69.3333	1.57667	7.60778	4.83222	16.7233	16.1667	1.03443	2.83333	4316800	9.59131
1510	2013	70	1.57	5.022	3.2	23.6267	13.2	1.7899	2.4	7.34557e+06	15.9079
1510	2014	65.8333	1.83	8.06111	4.66778	26.5567	13.4167	1.97938	3.39	28432000	17.1426
1511	2013	70.6667	3.565	5.0075	1.41667	33	17.1267	1.92682	2.85	6469100	11.628
1511	2014	67	3.19	10.6322	3.33222	31.7767	15.4433	2.05763	2.66667	11726950	12.7808
1515	2013	67	2.84	4.25	1.5	14.6267	21.4767	0.681049	3.52667	601350	7.76215
1515	2014	63.6667	2.88667	6.96	2.41778	15	21.36	0.702247	3.33333	701100	6.01668
1516	2013	69	1.35	3.55667	2.62667	18.45	14	1.31786	1.97333	3924300	14.2886
1516	2014	71.6667	1.18	12.33	10.5	18.5567	14.1667	1.30988	2.58333	16669250	12.8271
1517	2013	74	1.39	1.73833	1.25	9.37667	16.4	0.571748	3.5	2852350	12.3314
1517	2014	68.6667	1.66	12.41	7.5	10.9167	18.3333	0.595455	2.75	11420450	13.5092
1518	2013	62.6667	1.5	4.16	2.75	22.3767	13.9	1.60983	2.52667	9879250	18.832
1518	2014	73	1.32667	2.65	2	18.9433	12.6667	1.49553	2.33333	17504750	16.4232
1520	2013	76.6667	2.73	4.96111	1.83222	20.8767	22.1267	0.943507	4	2.59027e+06	7.65164
1520	2014	68	4.18	11.7922	2.83222	23.3333	22.75	1.02564	5.25	954400	6.43865
1521	2013	71	1.035	1.68944	1.66778	10.5	16.4767	0.637265	2.77667	11343150	16.7485
1521	2014	68.8333	1.61	10.9183	6.75	10.8333	17.3333	0.625	3.33333	13653750	9.90027
1522	2013	60.6667	3.48	5.22	1.5	32.85	21.6767	1.51545	3.25	4532200	9.08161
1522	2014	58	4.28667	13.1589	3.08222	28.6667	21.11	1.35797	3.66667	4509800	9.96248
1523	2013	67.6667	2.095	2.09667	1	12	19.5	0.615385	3.47667	6473100	15.482
1523	2014	61.6667	3.21	12.43	4	17.61	22.11	0.796472	3.41667	7086300	10.6405
1524	2013	63	2.055	5.2	2.5	18.75	18.9	0.992063	2.8	14488200	19.9247
1524	2014	58.1667	1.64667	4.93667	3	15.5	16.14	0.960347	2.25	17142900	12.1772
1526	2013	78	3.37	5.14133	1.53222	13.9267	23.2267	0.599598	3.1	2414000	7.66194
1526	2014	66.1667	3.40667	7.83222	2.33222	12.9167	21	0.615079	3.25	4007600	7.3198
1527	2013	63.6667	0.98	1.89	1.95889	16.2267	13.45	1.20644	2.42667	1.13011e+07	15.6131
1527	2014	59.6667	0.96	4.71667	4.91778	15.9167	12.75	1.24837	2.33333	12904450	14.4894
1528	2013	71	2.43	2.91	1.25	12.1767	19.5267	0.623592	2.72667	5184200	8.45932
1528	2014	69	2.24	8.96	4	14	20.25	0.691358	2.25	543350	4.30914
1529	2013	62	2.835	6.25	2.25	28.1	17.2767	1.62647	2.95	8.62663e+06	11.4113
1529	2014	59	3.11667	10.06	3.25	28.2233	16	1.76396	3.16667	12134100	11.791
1530	2013	68.6667	4.57	7.17222	1.58222	21.6267	27.4	0.789294	3.72667	2660000	10.0096
1530	2014	63.5	6.40667	18.1	3	22.5567	29.11	0.774877	4.75	2278650	7.19668
1531	2013	70.6667	3.13	4.58	1.62667	30.25	20.3767	1.48454	3.92667	6242350	11.2305
1531	2014	68.6667	2.97	7.92	2.66667	32.6667	23.1933	1.40845	4.47333	3748000	10.6403
1532	2013	65.6667	2.28	3.8	1.66778	8	19.4267	0.411805	5.25	6579600	14.1205
1532	2014	62.6667	3.06	4.32	1.41778	13.75	20	0.6875	5.33333	23009500	13.5595
1533	2013	57.6667	1.765	4.52222	2.58222	17.25	14.95	1.15385	3.02667	5.99687e+06	11.8009
1533	2014	58.8333	1.48667	5.26756	3.53222	22.39	15.9433	1.40435	4	18888450	15.5431
1535	2013	67	3.7	6.31667	1.75	23.65	23.1	1.02381	3.08333	1824700	9.46998
1535	2014	57	5.08667	17.3667	3.5	28.4433	24.7767	1.14799	4.25	1209150	8.13688
1538	2013	66.6667	1.11	4.00778	3.58222	9.88333	16.1167	0.613237	2.78333	8679300	15.2203
1538	2014	59.1667	1.12667	4.87667	4.33222	9.58333	16.75	0.572139	2	19824600	13.3392
1539	2013	70	3.06	7.08	2.25	17.2667	22.3667	0.771982	2.96667	1.28387e+06	8.04109
1539	2014	70	2.96	11.84	4	18	19.5	0.923077	4	2204550	7.14147
1540	2013	64	4.495	8.99	2	20.7667	26.5667	0.781681	3.48333	1.42997e+06	7.49132
1540	2014	56.6667	4.28	14.98	3.5	20.1667	25.5833	0.788274	3.83333	260200	6.59758
1541	2013	70.6667	5.33	6.31867	1.2	27.2667	24.2667	1.12363	4.56667	789500	8.00093
1541	2014	67.6667	4.63667	7.6	1.66778	21.7767	18.8067	1.15792	4	15197450	4.9872
1542	2013	69.6667	5.315	8.77033	1.65	19.5	28.1	0.69395	3.96667	4832650	8.7197
1542	2014	61.8333	7.04	17.23	2.5	23.11	28.11	0.822127	4.41667	1197050	5.47715
1543	2013	58	2.75	5.17222	1.91778	11.7	21.6167	0.541249	3.41667	10593100	14.4894
1543	2014	58.8333	2.48	6.06133	2.45	11.5833	21.9433	0.527875	3.3	9663150	10.808
1544	2013	65	0.645	2.76267	4.3	10.8833	15.3167	0.710555	2.81667	1.37036e+07	14.6391
1544	2014	61.6667	1.34667	4.55133	3.4	12.3333	15.8067	0.780261	3.25	8899550	14.4011
1546	2013	72.6667	3.23	7.40222	2.29111	17.8833	23.0833	0.774729	3.38333	3.18163e+06	9.45937
1546	2014	64.6667	3.13667	3.9	1.3	18.5833	22.0567	0.842527	3.33333	4478900	11.4018
1548	2013	80.6667	2.47	5.85	2.37667	12.9667	20.8167	0.622898	3.28333	6005400	12.1122
1548	2014	71.1667	1.79667	6.69133	3.8	14.6667	23.39	0.627049	3.25	8925650	12.3712
1549	2013	68	0.915	2.40889	2.61778	11.1833	15.2167	0.73494	2.68333	7.54147e+06	13.2523
1549	2014	63.6667	0.84	3.10867	3.7	10.6667	13.75	0.775758	2.16667	681450	6.46838
1551	2013	64.6667	4.27	7.81889	1.83222	28.7667	24.9667	1.1522	3.36667	4611500	8.39924
1551	2014	57.6667	5.36	14.2922	2.66778	28.0833	23.4433	1.19792	3.41667	236550	6.99689
1552	2013	58.6667	1.5	2.59667	2	12.8833	15.4833	0.832078	2.71667	12949200	11.8484
1552	2014	59.6667	1.80667	6.34667	3.58222	14.6667	18.25	0.803653	2.91667	4136650	11.0225
1555	2013	65.6667	3.46	3.46	1	16.7667	24.1167	0.695232	5.56667	2777200	9.71239
1555	2014	59.1667	2.65	9.27667	3.5	13.9167	20.5267	0.67798	4.22333	999950	7.34078
1556	2013	68	1.86	2.87867	1.55	21.1167	16.0833	1.31295	2.41667	12143400	13.4311
1556	2014	59	1.64667	3.84167	2.33222	19.4167	15.36	1.26411	3	3157650	9.39268
1557	2013	62.6667	2.56	4.59667	1.75	31.2	15.9667	1.95407	3	5145500	9.80981
1557	2014	62.1667	2.56667	6.42889	2.5	32.6667	14.6933	2.22323	3.16667	1369300	8.64315
1558	2013	68	4.125	4.59267	1.1	18.9667	24	0.790278	2.18333	3855600	10.7127
1558	2014	65	5.24667	7.24167	1.37667	19.0833	25.4433	0.750033	3.75	3537550	10.478
1559	2013	72.6667	4.155	4.15667	1	15.1167	24.2833	0.622512	4.46667	1763600	9.99753
1559	2014	64.3333	3.83	12.57	3.25	16	23.0867	0.693041	4	59133.3	5.52844
1560	2013	73.6667	1.365	4.70667	3.5	13.3833	15.6667	0.854255	2.36667	1.29302e+07	14.4107
1560	2014	66.1667	1.82	5.46	3	15.5833	18.64	0.836016	3	10082600	10.41
1561	2013	68.6667	0.62	3.10867	4.9	18	11.4833	1.56749	1.86667	12090450	10.5806
1561	2014	64.6667	0.73	4.85	6.66778	16.89	11.5	1.4687	1.88333	9739200	12.143
1562	2013	68	0.61	4.55667	7.5	13.5	10	1.35	1.8	3228300	12.099
1562	2014	66.1667	0.646667	7.44	11.5	13.4167	11	1.2197	1.75	1749000	9.4378
1564	2013	67	0.73	2.91	4	9.38333	13.8	0.679952	2.41667	2.53493e+07	19.5667
1564	2014	63.8333	0.966667	9.49	9.75	10.3767	15.3767	0.674832	2.25	18324300	18.257
1565	2013	76.6667	1.96	3.14222	1.66778	14.7833	17.4	0.849617	3.91667	4.44987e+06	10.0501
1565	2014	71.8333	2.70667	6.27833	2.32667	19.6667	18.39	1.06942	4.11667	4465350	8.28794
1566	2013	73.6667	2.85	5.7	2	18.5	18.55	0.997305	3.38333	18618400	12.1783
1566	2014	69.6667	3.98667	19.9267	5	20.4167	21.5567	0.947116	3.83333	5161450	10.4922
1567	2013	69.6667	2.24	6.81222	3.04111	14.4667	21.6833	0.667179	3.16667	3331450	11.7203
1567	2014	68.1667	2.74	14.34	5.25	16.5833	23.3333	0.710714	3.41667	5213100	9.62792
1568	2013	72	4.15	13.0489	3.12778	24.7667	18.3667	1.34846	2.6	8182300	8.8809
1568	2014	66.8333	4.27667	9.42	2.25	26.4433	22.2767	1.18704	4.08333	4830500	10.1322
1569	2013	67.6667	1.49	2.25833	1.54111	18.6167	13.3667	1.39277	2.31667	2.11776e+07	17.1567
1569	2014	68.6667	2.00667	4.73967	2.35	22.2767	13.5	1.65012	2.91667	17180250	23.2401
1570	2013	64	0.995	4.88267	4.9	15.8167	17.4	0.909004	3.2	7113700	12.3902
1570	2014	60.1667	1.11667	7.70889	6.91778	13.25	15.8333	0.836842	2.5	6394800	13.3106
1571	2013	68	2.315	4.63	2	9.38333	20.9833	0.44718	4.3	10493100	11.0194
1571	2014	62.6667	2.56	9.04	3.53222	11	21.25	0.517647	4	6138050	11.7619
1572	2013	65	1.85	5.07	2.75	18	18.6667	0.964286	2.46667	4891300	8.88785
1572	2014	60	1.54	5.86	3.8	13.8333	17.9167	0.772093	2	1086350	7.33901
1573	2013	70	1.7	4.26	2.5	11.8	17.3667	0.679463	2.96667	1.83927e+07	13.5919
1573	2014	69	1.68667	9.37	5.5	12.75	17.5	0.728571	3	8645350	12.6819
1575	2013	68.6667	5.07	7.97867	1.6	24.3833	25.7667	0.946313	4.06667	2.77267e+06	8.75791
1575	2014	67.8333	4.11	13.3583	3.25	21.5833	24.7767	0.871115	4.33333	825900	6.43297
1576	2013	69	2.84	4.16956	1.46778	21.8833	18.8167	1.16298	3.5	11857300	11.5672
1576	2014	62.1667	2.58	5.80667	2.25	18.89	17.11	1.10403	3.33333	7107100	12.4282
1577	2013	70.6667	0.94	3.86778	4.16778	12.2667	12.7	0.965879	2.4	25966400	10.2478
1577	2014	71	1.25	4.15	3.25	14.7767	13.5833	1.08785	2.75	15600000	18.1414
1578	2013	65	1.225	7.41778	6.16778	13.5	16.7167	0.807577	3.28333	7.56603e+06	11.4132
1578	2014	66.8333	1.61667	7.64	4.75	11.5567	16.9167	0.683153	2.91667	5722900	7.4579
1579	2013	70	2.11	6.09	3	13.9833	19.7167	0.709214	3.3	1135500	6.71831
1579	2014	73.1667	1.61	3.83	2.5	13	18.5	0.702703	3.5	6283000	7.13735
1580	2013	75.6667	2.15	6.08	2.5	28	16.6667	1.68	2.61667	737000	4.34215
1580	2014	70	2.81667	11.2178	4	27.5	16.5833	1.65829	3.65	3410150	6.11993
1581	2013	73	1.42	4.51	3.25	16.6	16.7667	0.99006	3.21667	1.16213e+07	12.9086
1581	2014	67	1.99667	6.66	3.25	19.5	19.0967	1.02112	3.16667	9210300	11.9009
1582	2013	73	2.685	5.37	2	18.1167	26.7	0.678527	3.11667	3608800	9.81726
1582	2014	66.1667	3.59	9.85667	2.75	20.6267	26.4433	0.780033	3.83333	2447500	8.56775
1584	2013	64.6667	2.4	5.19889	2.16778	12.7667	23.5833	0.541343	4.5	4840850	12.3707
1584	2014	59.1667	2.92667	7.69311	2.63222	14	21.7767	0.64289	4.33333	9310150	11.5896
1585	2013	58	1.45	2.9	2	10.3167	19.3167	0.534081	2.61667	1.49621e+07	12.9207
1585	2014	59.6667	1.64667	3.43	2.08222	11.0833	18.25	0.607306	2.83333	24499000	14.3218
1586	2013	71	3.3	5.31	1.62667	18.1667	24.4833	0.742001	4.4	2726950	8.38163
1586	2014	70	6.28	13.7613	2.2	21.5567	29.5	0.730734	6.16667	2921850	8.84676
1588	2013	70	3.09	3.73778	1.20889	25.7667	16.4667	1.56478	2.6	8541950	10.2624
1588	2014	71.6667	3.25	5.23833	1.62667	25.5	16.5	1.54545	3.16667	2281650	6.61809
1589	2013	59.6667	5.45	7.00944	1.29111	30.2667	22.7833	1.32846	3.96667	1262300	7.48201
1589	2014	58.5	5.32667	7.59222	1.41778	28.3333	21.3333	1.32813	4.28333	1183600	8.12763
1590	2013	69	4.81	4.81	1	36.2667	23.3833	1.55096	4.98333	1485000	8.19933
1590	2014	59.6667	8.63	8.63	1	33.3333	24.0833	1.38408	5.41667	115750	5.93922
1591	2013	65	0.8175	2.53083	3.06667	15	17.1667	0.873786	2.58333	8808900	10.3122
1591	2014	60.3333	1.05	4.69778	4.46778	13.5833	15.0833	0.900552	2.66667	2177550	7.50075
1592	2013	67	4.435	7.75667	1.75	27	24.9167	1.08361	2.38333	3433700	8.13907
1592	2014	70	4.81	10.4178	2.16778	30.9433	20.8333	1.48528	3.5	15250	4.99896
1593	2013	63	5.2	6.99778	1.33222	20.2667	21.4667	0.944099	3.21667	861767	6.98095
1593	2014	61	4.51	10.8867	2.41778	25.9433	24.2767	1.06865	4.96667	44600	5.83668
1594	2013	76.6667	1.14	3.40867	3.02667	11.4	17.1	0.666667	2.46667	9.39583e+06	15.4021
1594	2014	73	1.45	5.8	4	11.25	17.0833	0.658537	3.25	6035700	11.5286
1595	2013	69.6667	2.045	8.19778	3.99889	19.6167	19.3167	1.01553	3.66667	2082650	8.1582
1595	2014	62.6667	1.99	8.22111	4.16778	15.6667	18.4433	0.849449	4.5	2464150	7.91062
1596	2013	65.6667	1.96	4.57111	2.33111	17	18.5	0.918919	2.75	7074500	10.6586
1596	2014	63.6667	1.93	3.89	2	15	16	0.9375	3	7841400	8.96124
1597	2013	76	0.805	2.62833	3.25	9.11667	14.1	0.646572	2.6	1.10292e+07	15.8493
1597	2014	72.1667	1.00667	5.27	5.25	9.91667	14.4167	0.687861	2.16667	18205600	20.113
1598	2013	70	0.865	2.8	3.25	8	14.3	0.559441	2.38333	1.82343e+07	17.1299
1598	2014	68.8333	0.876667	4.51778	5.16778	8.41667	15.61	0.539184	1.91667	18680900	17.6397
1599	2013	73	4.58	6.72667	1.5	27.6167	24.1833	1.14197	4	1620200	6.99224
1599	2014	69.1667	6.84	17.1	2.5	28.2767	25.39	1.11369	4.66667	7378250	7.88925
1600	2013	68.6667	1.945	3.39778	1.75	18.6833	21.0167	0.888977	3.48333	5385600	9.64927
1600	2014	68	1.99	3.29889	1.66778	15	19	0.789474	3.08333	7925000	10.2303
1601	2013	67.6667	0.895	3.83867	4.3	14.5	16.6833	0.869131	3.06667	6.82503e+06	10.8768
1601	2014	67.6667	1.46667	5.46	3.75	13.4167	17.6667	0.759434	3.05	3748000	8.54785
1603	2013	70.6667	2.43	9.34167	3.91778	17.6167	19.6833	0.895004	2.51667	3630700	7.99872
1603	2014	67.6667	3.18	22.1307	6.97667	23.14	20.64	1.12112	4	319250	9.19165
1606	2013	66	2.04	3.70844	1.81778	19.1667	17.2167	1.11326	2.81667	1.83597e+07	18.317
1606	2014	72.1667	1.72333	4.86667	2.83333	17.8333	15.8333	1.12632	3	17045550	15.7581
1607	2013	66	2.13	5.37889	2.54111	14.9833	19.7	0.760575	2.96667	9379150	9.89925
1607	2014	63.6667	2.82667	15.6467	5.5	16.1667	21	0.769841	3.5	5546550	10.6083
1608	2013	62	2.16	6.272	2.95	13.1167	19.9167	0.658577	3.06667	4474600	8.46829
1608	2014	59	2.01667	7.89267	3.9	12.1667	18.6667	0.651786	3	858750	6.76894
1609	2013	67.6667	2.27	3.86667	1.75	23.2833	19.8167	1.17494	3.56667	1.4145e+07	15.5405
1609	2014	73.8333	2.74667	6.17222	2.25	24.5	17.5833	1.39336	4	24137600	19.9567
1611	2013	78	3.515	10.6083	3.08222	12.6167	26.6667	0.473125	3.76667	8.66337e+06	13.0608
1611	2014	76.1667	3.13	16.6878	5.33222	14.25	24.6933	0.577079	3.83333	1532050	9.90249
1612	2013	69.6667	3.3	4.08889	1.20889	25.1167	18.3	1.3725	4.21667	9.97587e+06	12.4533
1612	2014	70.1667	4.09667	11.5867	2.83222	25.6667	19.9167	1.2887	4.58333	4557500	8.98766
1613	2013	69.6667	5.74	6.69778	1.16778	28.8833	24.9833	1.1561	4.71667	3136000	9.58133
1613	2014	70	9.01667	12.02	1.33222	35.3333	24.9167	1.41806	6.08333	731250	8.46312
1614	2013	63.6667	3.01	3.51111	1.16778	21.5	21.5	1	3.5	1.17233e+07	11.7301
1614	2014	60	3.36	4.71778	1.41778	18.1667	21.6667	0.838462	3.91667	9608550	10.9817
1616	2013	74.6667	3.36	5.57	1.66778	23	21.1167	1.08919	3.31667	1.18911e+07	10.0767
1616	2014	75	3	3	1	25	19.5	1.28205	4	7412500	11.4493

## Sheet: Supplementary_Table S3
Suplementary Table S3. Genetic map of C. maxima developed by Kaźmińska et al. (2018) with fruit-associated QTLs positions (n.d. - not determined, marker not found in the genome).
No.	Marker name*	Position on genetic map (cM)	C. maxima chromosome	Position on C. maxima chromosome (bp)	Fruit associated QTL
1	1-4932164	0	1	436710
2	1-20584290	0.483	1	399312
3	1-is20583628	2.316	1	293559
4	1-is20585515	2.612	1	806345
5	1-4928278	3.551	1	897744
6	1-is4927714	4.781	1	929215
7	1-20585177	6.833	1	1180018
8	4931765	8.377	1	n.d.
9	1-is4929008	9.66	1	1410651
10	1-is4928208	10.392	1	1394841
11	1-4929710	12.241	1	1562321
12	1-4930151	13.113	1	1589156
13	1-4930759	16.181	1	1708507
14	1-is20583810	17.415	1	1802801
15	CMTm163	19.822	1	n.d.
16	1-20584550	21.36	1	1918859
17	is4931455	23.295	1	n.d.
18	1-is4928060	23.722	1	2248013
19	1-is4931333	24.25	1	2238342
20	1-is20583767	25.188	1	2433938
21	1-is20585812	25.714	1	2315008
22	is4928075	26.26	1	n.d.
23	1-20584802	29.29	1	2691832
24	1-is20583847	29.905	1	2697274
25	1-4928202	31.075	1	2795860
26	1-20586182	31.596	1	2774150
27	1-is4928202	32.665	1	2795860
28	1-is20583889	35.321	1	2886512
29	1-is4929567	36.142	1	2914128
30	1-4931982	37.027	1	2942671
31	1-is20583885	38.593	1	3220413
32	1-is20583931	38.747	1	3220376
33	20585601	40.387	1	n.d.
34	4931084	41.105	1	n.d.
35	1-20586159	42.599	1	3353289
36	1-20584471	46.833	1	3633769
37	1-is20583284	47.93	1	3851733
38	1-is20583211	49.801	1	3704997
39	CMTm134	53.128	1	n.d.
40	1-is4926815	54.184	1	4048053
41	1-4929668	55.912	1	4227292
42	1-is20583351	57.778	1	4391673
43	1-4929876	58.433	1	4361708
44	4928107	59.315	1	n.d.
45	4930810	61.41	1	n.d.
46	is20585780	64.271	1	n.d.
47	is4926744	65.744	1	n.d.
48	is20583208	66.319	1	n.d.
49	CMTm141	67.01	1	n.d.
50	20585100	68.076	1	n.d.
51	is20584434	70.391	1	n.d.
52	is20585266	70.929	1	n.d.
53	is20583238	72.463	1	n.d.
54	4932071	74.453	1	n.d.
55	1-4929059	76.163	1	5353795
56	1-4930290	77.22	1	5449656
57	1-4929713	82.323	1	5865166
58	1-is4930367	83.8	1	6030054
59	1-20585077	87.113	1	6258780
60	1-5139611	90.568	1	6359334
61	1-4930697	91.796	1	6378951
62	1-is4927026	94.378	1	6536705
63	1-is20585554	96.161	1	6691649
64	1-4927658	97.868	1	6858017
65	1-4931831	100.857	1	7169316
66	1-4929997	101.644	1	7173048
67	1-is4927930	102.413	1	7185984
68	1-4929371	104.98	1	7235359
69	1-20586160	106.957	1	7294947
70	1-is20583213	108.011	1	7311339
71	1-is4927566	109.682	1	7534177
72	is20583200	111.009	1	n.d.
73	1-4932268	113.117	1	8042548
74	1-is20583065	114.466	1	8066364
75	1-is20585014	115.644	1	8250435
76	1-is4928891	116.226	1	8268075
77	1-4929832	118.444	1	8540884
78	1-4931175	118.886	1	8524019
79	1-is20583070	120.793	1	8638560
80	is5139889	121.176	1	n.d.	fl1.1
81	1-4929654	122.356	1	8945269
82	1-is4926951	123.481	1	9016307
83	1-is4926993	124.635	1	9079364
84	1-4930276	125.317	1	9094138
85	1-is20583122	128.647	1	9523877
86	1-20584470	132.402	1	9862274
87	is20583229	133.074	1	n.d.
88	1-is4928152	133.633	1	9918250
89	1-is4928828	134.32	1	9918184
90	1-20585139	135.656	1	10067105
91	1-is20583426	137.067	1	10242733
92	1-is20585918	137.747	1	10756177
93	1-is20583347	138.55	1	10562961
94	1-is4928621	140.064	1	10841435
95	1-4932209	141.15	1	10577948
96	1-20584881	141.566	1	10570740
97	1-4931430	143.726	1	10804468
98	1-4930124	144.515	1	10868935
99	1-4929594	146.802	1	11117247
100	1-4930630	148.089	1	11076379
101	1-4930084	149.93	1	11175095
102	1-5139653	151.219	1	11175923
103	2-4931397	0	2	397904
104	2-20585055	1.475	2	324459
105	2-20584486	1.982	2	157334
106	2-is4926726	3.864	2	405738
107	2-is20584159	5.63	2	494063
108	2-is20584664	7.138	2	700825
109	2-20585791	9.654	2	796952
110	2-is20583343	10.681	2	1093040
111	2-4930738	11.25	2	1037789
112	2-4930173	13.109	2	1248374
113	2-20584479	13.89	2	1255320
114	2-4931369	15.887	2	1490720
115	2-20586034	16.687	2	1594213
116	2-is20584621	19.843	2	1865110
117	2-is20582986	20.53	2	1884365
118	2-is20583017	22.634	2	1923641
119	2-is20585484	23.137	2	1923707
120	2-20584773	23.662	2	1943671
121	2-is4926994	29.038	2	2180000
122	2-20585099	31.213	2	2217006
123	2-4928838	31.291	2	2180590
124	is20583425	32.082	2	n.d.
125	2-is20583228	32.805	2	2518890
126	2-is4928950	33.901	2	2676240
127	is20583457	34.49	2	n.d.
128	2-20585803	35.723	2	2411974
129	2-is4932719	36.536	2	2622781
130	2-is4930189	36.964	2	2835069
131	2-4930515	38.274	2	2872183
132	20585921	39.207	2	n.d.
133	2-4926813	40.032	2	2945379
134	is5139597	40.965	2	n.d.
135	2-20584089	41.638	2	2995607
136	is20583460	43.352	2	n.d.
137	2-4930724	48.87	2	3994382
138	2-4927917	50.669	2	4097548
139	2-20584686	51.536	2	4168264
140	2-4930538	51.96	2	4211887
141	2-is20585412	53.634	2	4399525
142	2-20585337	56.857	2	4652574
143	2-4927490	58.088	2	4753230
144	2-4929609	58.961	2	4776894
145	2-4930193	61.121	2	4905849
146	20585547	64.923	2	n.d.
147	2-4932128	66.563	2	5336590
148	2-is20585347	69.485	2	5729865
149	2-4931054	70.81	2	5802214
150	2-4929680	72.1	2	5907818
151	is20583564	73.229	2	n.d.
152	2-is20583644	74.318	2	6036792
153	2-4931606	75.798	2	6036626
154	2-is20585767	79.096	2	6284826
155	2-is4929154	79.532	2	6269923
156	2-4928318	81.788	2	6284826
157	2-4929836	82.333	2	6297852
158	2-20585704	82.693	2	6353267
159	2-20584952	83.641	2	6388576
160	2-4930604	85.21	2	6559717
161	2-20585257	85.744	2	6560306
162	2-4927473	86.349	2	6604416
163	2-5139468	89.897	2	6911423
164	2-is4928118	90.807	2	6640293
165	2-is4927821	91.552	2	6678239
166	2-is5139468	93.808	2	6911423
167	2-is20585009	95.233	2	7051740
168	2-is20585820	97.037	2	7259647
169	2-4931517	98.803	2	7246096
170	2-4930164	99.461	2	7259647
171	2-4931349	103.524	2	7346671
172	2-4931753	103.993	2	7357033
173	2-is20582997	105.247	2	7440546
174	2-is4929100	105.88	2	7528715
175	2-CUTC009607	107.679	2	6887297
176	2-20584927	107.776	2	7576066
177	2-4931729	110.024	2	7858942
178	2-4930072	111.626	2	7956395
179	2-20584035	112.46	2	7904527
180	2-20584132	115.591	2	8100576
181	2-20586091	116.33	2	8120466
182	2-is20583484	118.055	2	8149544				drm2.1
183	2-is20584683	118.84	2	8149588
184	2-20584093	120.293	2	8361224
185	20585633	120.751	2	n.d.
186	2-20585893	122.287	2	8489632		fy2.1
187	2-20584482	123.032	2	8498096
188	2-4931959	124.591	2	8695802	fw2.1
189	5139555	127.642	2	n.d.			fd2.1
190	2-CMTmC60	129.075	2	9217216
191	2-4930325	131.355	2	9234369
192	2-4931270	132.065	2	9230403
193	2-is20583086	133.014	2	9155070
194	2-20584239	133.73	2	9317684
195	2-4931998	134.298	2	9279397
196	2-is4932617	135.386	2	9280055
197	2-4930747	136.643	2	9431537
198	2-20584030	137.162	2	9396261
199	2-4927514	138.293	2	9628796
200	2-4930260	139.463	2	9717803
201	2-is20585890	140.629	2	9396195
202	2-20584717	142.104	2	9626057
203	3-is20583282	0	3	3562429
204	3-is20584847	1.278	3	3504419
205	4931217	1.92	3	n.d.
206	3-4930297	4.38	3	3593546
207	3-20584847	4.907	3	3504419
208	3-20584570	5.416	3	3504485
209	3-4931592	5.642	3	4358262
210	3-is4928973	5.905	3	4651460
211	20585649	6.363	3	n.d.
212	3-4927179	6.908	3	6035663
213	3-is20583146	7.271	3	6157458
214	3-20585660	7.607	3	6263794
215	3-is5139848	7.834	3	7383487
216	is20585026	9.359	3	n.d.
217	3-4931174	9.879	3	7293642
218	3-20584656	10.082	3	7518715
219	3-is20583109	10.711	3	7522939
220	3-4930247	11.006	3	7439567
221	3-5139848	11.273	3	7383487
222	3-20584985	11.42	3	7603417
223	4928343	11.827	3	n.d.
224	3-4929880	13.778	3	7665174
225	3-4932050	14.162	3	7672282
226	20585544	14.442	3	n.d.
227	3-4928388	14.919	3	7726527
228	3-is4927323	15.92	3	7750744
229	20585961	16.628	3	n.d.
230	3-4931153	17.306	3	7854626
231	3-4931018	18.267	3	7870693
232	3-20585339	18.63	3	7826582
233	3-20584860	21.054	3	8837599
234	3-4931257	21.769	3	8825763
235	3-4930496	23.429	3	8664851
236	3-4932685	23.794	3	8522784
237	4931848	24.114	3	n.d.
238	20585532	24.659	3	n.d.
239	3-4931659	25.494	3	8053994
240	3-20584390	26.342	3	7944050
241	3-is20584861	27.965	3	8837599
242	3-is20583395	37.588	3	8508551
243	3-is20585185	41.021	3	8237519
244	3-is4932658	45.745	3	8208101
245	3-is5140061	55.163	3	8254064
246	3-is4932483	58.232	3	8511537
247	3-is4927542	62.558	3	8825829
248	3-is20583080	77.327	3	8508485
249	3-is4928368	78.056	3	7981238
250	3-is20583034	79.299	3	8731875
251	is20584709	79.852	3	n.d.
252	3-is4928814	83.993	3	9100115
253	3-is20583176	86.296	3	9068610
254	4-20585959	0	4	25052
255	4-20584856	1.433	4	460581
256	4-20585996	3.06	4	543099
257	4-20584098	4.354	4	582316
258	4-20585302	6.785	4	906576
259	4-20585157	9.001	4	1124089
260	4-is20583926	13.988	4	1340173
261	4-20584530	16.514	4	1631390
262	4-20585889	20.022	4	1818889
263	4-4931192	23.692	4	2066762
264	4-20584432	25.028	4	2207894
265	4-is20583536	27.905	4	2394768
266	4-is20583665	29.783	4	2524629
267	4-CMTp252	32.681	4	2366718
268	4-is4928464	36.261	4	3051038
269	4-4929492	37.073	4	3072534
270	4-4931962	42.643	4	3289581
271	4-is20583822	44.444	4	3561768
272	4-20586169	48.368	4	3919980
273	4-20585613	52.982	4	4326425
274	4-20584297	54.168	4	4392947
275	4-4927936	55.834	4	4437102
276	4-4929823	57.897	4	4904677
277	4-4931488	59.011	4	4856098
278	4-is4927971	60.421	4	4736424
279	4-is4928567	61.499	4	4736358
280	4-20585253	66.073	4	5313114
281	4-4931739	67.761	4	5402719
282	is20585645	68.936	4	n.d.
283	4-is4928333	69.781	4	5426080
284	4-is20584594	73.155	4	5867889
285	4-20584820	73.937	4	5869867
286	4-4928088	74.737	4	5836732
287	4-is20583470	76.807	4	6039027
288	4-20585192	81.031	4	6470279
289	4-4930831	82.074	4	6506670
290	4-20584517	85.961	4	6848315
291	4-is20583596	88.226	4	6858661
292	4-is20583965	93.27	4	7581283
293	4-4930025	95.26	4	7715485
294	4-20584227	96.371	4	7935984
295	4-4930603	98.252	4	8123894
296	4-20585639	100.952	4	8390617
297	4-20585594	101.952	4	8387313
298	4-20584096	103.821	4	8507823
299	4-4930896	107.107	4	8703830
300	is20585173	108.644	4	n.d.
301	4-is20583540	110.603	4	8824521
302	4-is20583895	112.292	4	8958360
303	4-20584988	113.795	4	8922773
304	4-4930680	114.732	4	8931872
305	4-4931235	116.942	4	9107648
306	4-4930148	119.466	4	9521465
307	4-4931835	120.85	4	9610225
308	is20583731	122.212	4	n.d.
309	4-is20583950	123.509	4	10175313
310	is20583946	124.963	4	n.d.
311	4-is4927107	125.985	4	9737543
312	4-4930352	127.296	4	9917909
313	4-20584907	128.142	4	9982514
314	4-20585867	128.899	4	10294322
315	4-20585324	130.245	4	10415016
316	4-4930839	131.304	4	10483071
317	CMTm174	132.543	4	n.d.
318	4932104	135.681	4	n.d.
319	4-4926908	137.626	4	11960234
320	4929436	139.632	4	n.d.
321	4-is4928972	141.513	4	12117041
322	is20583083	144.066	4	n.d.
323	4932294	145.03	4	n.d.
324	is4927197	149.544	4	n.d.
325	is4932672	150.665	4	n.d.
326	4-20585555	155.408	4	12366732
327	4-is20585581	158.839	4	12632290
328	is20585683	160.01	4	n.d.
329	4-20584380	161.922	4	12820549
330	4-4929360	165.691	4	13163311
331	4-4929867	166.419	4	13181826
332	4-is20585057	167.976	4	13318315
333	4-4931992	170.335	4	13444576
334	4-20585954	171.996	4	13679289
335	4-20584149	173.056	4	13697886
336	4-20584806	174.404	4	13772345
337	4-4931947	175.91	4	13884083
338	4-20584777	177.41	4	14026773
339	4-4926957	178.125	4	14060137
340	4-4932197	178.509	4	14093031
341	4-is20583185	179.456	4	13970660
342	is4927005	180.345	4	n.d.
343	4-is4932607	181.733	4	13831356
344	4-is4926957	182.423	4	14060137
345	4-20585348	184.81	4	14292275
346	4-20585318	185.607	4	14292950
347	4-4927287	188.974	4	14441863
348	4-4931362	189.628	4	14402815
349	4-is20583839	192.621	4	14527787
350	4-4931873	195.021	4	14734091
351	4-20585398	196.97	4	14787704
352	4-20584275	198.587	4	14816472
353	4-4929976	199.711	4	14936622
354	4-5139552	202.439	4	15095486
355	4-is20582998	207.517	4	15543586	fw4.1			fd4.1		suc4.1	drm4.1
356	4-20584045	209.312	4	15587047			fy4.1		fft4.1
357	4-CMTm48	215.036	4	15830358
358	4-20584618	218.262	4	16187022		fn4.1
359	4-4930790	222.903	4	16596171
360	5-is20585448	0	5	218230
361	5-is20584389	0.689	5	185360
362	5-is20583844	3.013	5	291416
363	5-is20585447	3.599	5	828042
364	is20583775	5.557	5	n.d.
365	5-20584609	6.268	5	925931
366	5-5139506	7.527	5	1043372
367	5-20586045	11.922	5	1192128
368	5-4931191	13.017	5	1227349
369	5-20586163	14.541	5	1329042
370	5-is4927376	15.482	5	1403009
371	5-20584267	17.022	5	1365325
372	5-4931132	17.901	5	1431596
373	5-4931383	18.433	5	1393692
374	5-20584147	24.224	5	1641070
375	5-20584958	25.044	5	1648813
376	5-is20583075	25.606	5	1651485
377	5-20585967	27.014	5	1708990
378	5-4930273	28.359	5	1801709
379	5-is20583893	29.615	5	1881855
380	is4926766	30.972	5	n.d.
381	5-5139645	32.412	5	2022119
382	5-is4928699	32.996	5	2022185
383	5-5139849	36.172	5	2220370
384	5-is20583778	40.177	5	2363200
385	5-is20583798	40.643	5	2459359
386	5-20584277	41.806	5	2542822
387	5-is20583806	42.578	5	2605536
388	20585105	44.38	5	n.d.
389	5-20584610	45.408	5	2788244
390	4928830	47.202	5	n.d.
391	5-20585332	47.659	5	2887313
392	5-4926966	48.191	5	2884899
393	5-4932319	50.367	5	2932129
394	5-4929574	52.79	5	2992599
395	5-20584737	54.225	5	3013894
396	5-4929883	54.968	5	3053805
397	5-20584339	56.015	5	3138753
398	5-4930772	56.691	5	3157681
399	5-4929878	56.986	5	3157615
400	5-20584766	57.743	5	3156820
401	5-4931513	60.533	5	3375307
402	5-4928525	66.176	5	3573902
403	5-is20584113	68.124	5	3573902
404	5-20586177	69.372	5	3785131
405	5-20585299	71.084	5	4053185
406	20586174	73.649	5	n.d.
407	5-4932170	74.366	5	4105254
408	5-4930033	76.731	5	4509695
409	5-is4928734	77.303	5	4507094
410	is20583320	82.803	5	n.d.
411	is20584393	83.016	5	n.d.
412	5-20584033	85.591	5	6288080
413	5-4930858	86.209	5	5016530
414	5-4931086	88.648	5	6640168
415	5-is4929215	91.056	5	6821471
416	5-20585526	93.197	5	7230275
417	20585536	94.07	5	n.d.
418	5-is4931977	96.564	5	7104033
419	5-4927150	97.811	5	7355839
420	5-is20585950	98.778	5	7355811
421	5-is20585706	102.858	5	7671127
422	5-4932275	105.762	5	7910743
423	5-20584444	107.307	5	7727521
424	5-20584485	109.032	5	8048201
425	5-is4927956	110.551	5	8141581
426	5-is4927394	111.294	5	8310203
427	5-is20584798	111.619	5	8429386
428	5-is4928663	112.881	5	8474900
429	5-20584396	113.566	5	8475702
430	is20583413	114.114	5	n.d.
431	5-20584555	116.319	5	8758252
432	5-20586016	117.381	5	8790338
433	5-is20583053	117.946	5	8870449
434	5-is4927503	118.785	5	8916144
435	5-is20585718	120.557	5	8988070
436	5-4932065	121.596	5	8975900
437	5-4929393	123.466	5	9282101
438	5-20584669	124.251	5	9321190
439	5-20584729	126.318	5	9499583
440	5-4931516	126.875	5	9526724
441	5-20584237	128.637	5	9805735
442	5-20584458	128.706	5	9805669
443	5-20584755	129.284	5	10009435
444	5-4929388	129.608	5	10075154
445	5-20584801	129.808	5	9881297
446	5-4931093	129.994	5	9959002
447	5-4930054	130.216	5	9957157
448	5-20584170	130.538	5	9999476
449	5-20585120	131.346	5	9889354
450	5-20584519	131.589	5	10047315
451	5-is20585120	132.29	5	9889354
452	4930479	133.01	5	n.d.
453	6-20584578	0	6	482553
454	is5140027	1.14	6	n.d.
455	is20583949	1.888	6	n.d.
456	6-is20585458	2.89	6	445324
457	6-is20584412	4.175	6	706766
458	6-is20583911	5.465	6	1016125
459	6-4930253	8.486	6	1054400
460	6-20584440	9.66	6	1150317
461	6-4930230	11.433	6	1299640
462	6-4931719	14.252	6	1452868
463	6-is20583618	16.239	6	1505251
464	is4928648	17.024	6	n.d.
465	20584576	18.129	6	n.d.
466	6-is4932233	19.014	6	1636878
467	6-is20583495	20.113	6	1678938
468	6-4929617	21.056	6	1883039
469	6-4929269	23.257	6	1993210
470	CMTmC33	27.299	6	n.d.
471	6-20584708	28.805	6	2786398
472	6-is4928784	29.918	6	2606186
473	6-20584638	30.288	6	2528511
474	6-is4927088	31.425	6	2650265
475	6-is20583980	32.04	6	2731493
476	6-CUTC004158	33.664	6	2945930
477	6-4928829	34.655	6	2978119
478	6-is4927996	36.241	6	3090594
479	6-is4928504	36.817	6	3028397
480	6-is4928465	38.819	6	3190132
481	6-is20584322	39.323	6	3282094
482	6-is20586087	40.318	6	3236989
483	6-is20583957	40.915	6	3124469
484	6-20585776	42.222	6	3320043
485	6-5139514	43.241	6	3374251
486	is20583967	44.534	6	n.d.
487	6-is20585772	45.176	6	3374185
488	6-20586065	46.938	6	3601540
489	6-is20583901	47.996	6	3600618
490	6-20585240	50.059	6	3758338
491	6-4927344	50.809	6	3756929
492	6-4930894	52.598	6	4018002
493	6-CMTp227	53.388	6	n.d.
494	6-20584141	54.176	6	4142699
495	20585952	54.934	6	n.d.
496	6-is20583906	55.474	6	4129517
497	6-is20583880	56.015	6	4129450
498	6-4932028	59.59	6	4259389
499	6-is20583635	60.972	6	4372454
500	6-20584154	63.701	6	4534088
501	6-is20583567	65.364	6	4616183
502	6-20584377	67.424	6	4711605
503	6-CMTm140	68.446	6	n.d.
504	6-is4928055	70.097	6	4794732
505	4931119	72.974	6	n.d.
506	20585853	73.612	6	n.d.
507	20584179	75.797	6	n.d.
508	20585449	78.085	6	n.d.
509	20585958	81.573	6	n.d.
510	4928713	84.019	6	n.d.
511	is4929966	86.326	6	n.d.
512	is20585003	87.064	6	n.d.
513	20584935	89.192	6	n.d.
514	is4932391	95.676	6	n.d.
515	is20583497	96.36	6	n.d.
516	is4928667	99.27	6	n.d.
517	is20583630	100.765	6	n.d.
518	20585947	101.861	6	n.d.
519	20584627	102.382	6	n.d.
520	20585644	104.342	6	n.d.
521	20584167	105.289	6	n.d.
522	is20584978	106.654	6	n.d.
523	20584065	109.27	6	n.d.
524	4932115	111.132	6	n.d.
525	6-20585358	112.688	6	6243178
526	6-is20583632	113.375	6	6146051
527	6-20584171	114.987	6	6127702
528	4927360	116.685	6	n.d.
529	is20583891	117.324	6	n.d.
530	is20583779	117.589	6	n.d.
531	is4932594	118.558	6	n.d.
532	is20586104	119.129	6	n.d.
533	20586104	120.942	6	n.d.
534	4932594	121.313	6	n.d.
535	4930212	123.172	6	n.d.
536	6-20585850	125.714	6	6819002
537	6-is20583758	127.373	6	6812648
538	6-is20583764	127.853	6	6773088
539	6-is4932688	129.311	6	6469322
540	6-is4927549	130.319	6	6469388
541	6-4931091	131.516	6	6457048
542	6-4930628	132.152	6	6410824
543	4929728	135.161	6	n.d.
544	6-4931332	135.918	6	7899286
545	6-is4928637	138.518	6	7565364
546	6-4932219	140.411	6	7361994
547	6-4927172	141.025	6	7482885
548	6-4931708	141.875	6	7464227
549	6-20585175	144.548	6	7143348
640	CMTm44	0	7	n.d.
639	7-is20583295	1.782	7	417331
638	20584129	2.555	7	n.d.
637	7-20584348	3.128	7	522823
636	7-4929746	3.391	7	581900
635	7-4931971	3.796	7	507675
634	7-4929624	4.598	7	457229
633	7-4931428	5.806	7	458855
632	7-20584675	6.051	7	750677
631	7-20584824	6.813	7	825515
630	4929705	10.576	7	n.d.
629	7-4930096	11.918	7	863495
628	7-is4931555	12.595	7	991959
627	7-is20586009	13.942	7	1227076
626	7-is20586013	15.978	7	1207300
625	7-20584652	16.539	7	1565481
624	7-20585292	17.114	7	1654640
623	7-20585779	18.239	7	1694684
622	7-20585964	19.171	7	1738526
621	7-4932305	20.815	7	1833637
620	7-20584354	22.884	7	1841092
619	7-is20583543	23.287	7	2330150
618	7-is4927647	24.506	7	2368313
617	7-is4927880	25.132	7	2501641
616	is20583854	26.326	7	n.d.
615	7-4931004	26.567	7	2033758
614	7-20584346	28.679	7	2025231
613	7-is4930766	29.16	7	2123571
612	7-4927581	30.268	7	2123531
611	7-4927880	31.141	7	2501641
610	7-4931495	31.481	7	2489280
609	7-is4928614	31.909	7	3128972
608	7-is4926862	34.047	7	3129038
607	7-20585499	34.333	7	3418063
606	7-4930634	35.424	7	3409788
605	7-4930417	35.867	7	3556317
604	7-is4928038	36.797	7	3775718
603	is4932515	39.527	7	n.d.
602	7-4927097	40.145	7	3775784
601	7-5139963	42.194	7	3779199
600	20584962	44.137	7	n.d.
599	4932026	45.665	7	n.d.
598	is20585674	46.007	7	n.d.
597	is20584635	47.267	7	n.d.
596	4929874	47.906	7	n.d.
595	20584772	50.426	7	n.d.
594	20585640	50.929	7	n.d.
593	20584177	54.842	7	n.d.
592	is4927154	55.801	7	n.d.
591	is4927785	56.497	7	n.d.
590	7-20584791	57.07	7	4040945
589	7-20584734	59.363	7	4048547
588	7-20584673	59.956	7	4264286
587	7-20584431	61.605	7	4194524
586	7-4929757	62.166	7	4642438
585	7-4931725	65.123	7	4512773
584	7-4930012	66.886	7	4534758
583	7-is20583234	68.086	7	4525613
582	7-is4927046	70.393	7	4534758
581	7-4930215	70.75	7	4754919
580	7-4930262	73.423	7	4760259
579	7-20584508	74.005	7	4765724
578	7-is20583136	76.325	7	4703967
577	7-is20585836	77.102	7	4704033
576	7-is4928646	77.931	7	4789396
575	is20584863	78.461	7	n.d.
574	is20585686	79.33	7	n.d.
573	7-4930954	79.923	7	5092084
572	7-is20583296	80.127	7	5048857
571	7-is4930866	80.934	7	5180509
570	20585519	82.644	7	n.d.
569	7-is4932675	83.112	7	5252721
568	7-is4929433	85.307	7	5434578
567	7-4929483	86.566	7	5392256
566	7-4932190	87.228	7	5607175
565	7-4932195	88.857	7	5569129
564	7-20585999	91.709	7	5611499
563	7-4931576	92.201	7	5720155
562	7-20586167a	93.796	7	5889186
561	7-is20584520	96.432	7	5852354
560	7-4930820	97.239	7	5932822
559	7-is20584736	97.938	7	6670356
558	7-is20583152	99.226	7	6687344
557	is20583491	100.161	7	n.d.
556	7-4932214	100.419	7	6430493
555	7-4929679	101.062	7	6490991
554	7-4932016	101.197	7	6608856
553	7-20584529	101.848	7	6820261
552	7-20584865	103.348	7	6598588
551	7-is205837490	107.24	7	6835606
550	7-is20583193	109.122	7	6320361
641	8-4929645	0	8	422136
642	8-5139603	0.581	8	353779
643	is20583947	2.617	8	n.d.
644	8-is4928048	3.525	8	420268
645	8-is20583953	6.058	8	1002270
646	is20583948	6.872	8	n.d.
647	8-20586139	7.759	8	868432
648	8-5139621	9.447	8	1047624
649	8-20584110	13.238	8	1264770
650	8-is4927293	15.3	8	1222458
651	8-4930174	16.302	8	1414708
652	8-4932152	17.414	8	1515894
653	8-4932076	18.541	8	1658158
654	8-is20584242	20.807	8	1613278
655	8-is20583748	21.471	8	1619304
656	is20583936	23.336	8	n.d.
657	8-is20583750	23.701	8	1844688
658	8-20585995	24.646	8	2014589
659	8-20585233	25.613	8	2123222
660	8-is4927648	27.475	8	2293747
661	8-4932041	28.021	8	2292982
662	8-4930606	29.175	8	2308048
663	8-4931307	30.78	8	2354381
664	8-4931190	32.022	8	2520523
665	8-20584525	33.917	8	2706636
666	8-20585949	34.902	8	2687155
667	8-is20583907	35.628	8	2566005
668	8-is20583508	36.886	8	2798760
669	8-is4927728	38.171	8	2729278
670	8-is20583869	38.895	8	2739984
671	8-is20586007	39.78	8	3075922
672	8-4928511	40.259	8	3074404
673	8-4930845	41.082	8	3016293
674	8-20585680	41.798	8	3172191
675	8-4929479	42.317	8	3117193
676	4931281	43.664	8	n.d.
677	8-4929858	44.761	8	3384047
678	8-is20583975	45.122	8	3401685
679	8-is4931511	46.533	8	3579904
680	8-4928831	46.947	8	4155315
681	8-4931601	47.676	8	4155249
682	8-4928143	48.401	8	4158820
683	8-4930895	49.659	8	4361233
684	8-20584476	50.71	8	4497917
685	8-20585685	51.302	8	4452705
686	8-20586079	51.653	8	4452738
687	8-is4932033	52.423	8	4525943
688	8-4931587	53.226	8	4722800
689	8-4930882	53.562	8	4788226
690	8-4930844	53.92	8	4817696
691	8-is20582980	54.524	8	4710731
692	8-is20583743	55.057	8	4416967
693	8-is4927090	55.57	8	4589084
694	8-is20583677	56.229	8	4526925
695	8-is4927302	56.625	8	4817700
696	8-is20584191	57.754	8	4895277
697	8-4929150	59.533	8	5092636
698	8-4929526	59.927	8	5066154
699	8-20585985	62.261	8	5297976
700	CMTmC58	63.059	8	n.d.
701	8-is20584240	63.363	8	5783779
702	8-4931961	63.837	8	5514786
703	8-4930143	64.494	8	5919351
704	4931222	64.906	8	n.d.
705	8-4931772	65.487	8	6082272
706	8-is20583131	66.765	8	5986341
707	is4927034	67.751	8	n.d.
708	8-is20583404	70.339	8	6490716
709	8-4932273	74.417	8	6272593
710	8-20584825	79.645	8	7888623
711	4929698	81.561	8	n.d.
712	8-4931038	82.361	8	7864965
713	8-20584922	85.58	8	7256100
776	9-20586074	0	9	815844
775	9-20585333	0.919	9	894199
774	9-4931967	3.856	9	918041
773	is20584889	6.222	9	n.d.
772	9-is4932575	6.919	9	1142169
771	9-is4927134	7.336	9	1179691
770	9-4931155	8.407	9	1159269
769	9-4927096	8.991	9	1185654
768	9-is4932713	15.735	9	1185547
767	9-20585670	16.12	9	1477183
766	9-is20585545	17.582	9	1580599
765	9-is20584383	18.932	9	1752142
764	9-20585023	21.309	9	1757436
763	9-4930007	25.333	9	1703190
762	9-4931138	27.613	9	1816567
761	9-4931823	28.856	9	1910638
760	9-is4927159	29.848	9	2342400
759	20585943	30.13	9	n.d.
758	5139800	30.306	9	n.d.
757	9-is4928705	30.716	9	2130224
756	9-is4927534	32.18	9	2354486
755	9-is4927472	33.535	9	2128539
754	9-20584121	34.434	9	2671240
753	9-is20583348	35.053	9	2671184
752	9-20584355	35.618	9	2800935
751	4931842	36.848	9	n.d.
750	9-is4927358	37.951	9	3039429
749	9-is20583207	38.084	9	3089515
748	9-20585588	39.452	9	3235942
747	9-20586024	39.631	9	3240600
746	9-20584640	39.969	9	3512309
745	9-is4930955	40.255	9	3719460
744	9-is20585473	41.232	9	3568711
743	9-4927278	42.633	9	3684178
742	9-20584052	42.949	9	3656179
741	9-20584188	43.421	9	3822055
740	9-4931563	44.103	9	3786711
739	9-is4929048	45.291	9	3782154
738	9-is4926832	46.951	9	3982699
737	9-is20583016	48.302	9	4158184
736	4930379	49.154	9	n.d.
735	9-is20583141	52.274	9	4295276	fft9.1
734	9-is4928225	52.643	9	4519726
733	9-is4932646	52.92	9	4494623
732	9-is4927696	53.354	9	4412590
731	9-is4927305	53.467	9	4439986
730	9-is4928389	54.271	9	4415513
729	is20583397	55.804	9	n.d.
728	9-4932125	56.626	9	4765477
727	9-4932004	57.228	9	4812328
726	9-20584553	57.487	9	5093167
725	9-4930945	58.665	9	5231378
724	9-20584938	59.115	9	5406853
723	9-is20585113	59.941	9	5409572
722	9-is20585095	62.911	9	5390994
721	9-20585079	64.081	9	6269078
720	9-4931457	65.016	9	5839487
719	9-20584787	66.025	9	5975367
718	9-4931048	67.429	9	6053049
717	9-4928386	68.48	9	5948298
716	9-is20585068	70.599	9	6266495
715	9-4932120	71.751	9	6459463
714	9-20585939	73.6	9	6438901
777	10-CMTm108	0	10	n.d.
778	10-20584139	1.014	10	46113
779	10-4931630	2.354	10	162128
780	10-is4926686	3.538	10	223240
781	10-is4927187	3.794	10	211967
782	10-4930229	5.096	10	457292
783	10-20586097	6.086	10	493195
784	10-4932182	7.144	10	658018
785	10-is20583593	7.97	10	641203
786	10-is5139897	9.541	10	902979
787	10-4931930	10.662	10	893235
788	10-4930514	11.914	10	938349
789	10-4929902	13.991	10	1095271
790	10-4932297	14.986	10	1112249
791	10-4929439	17.25	10	1231595
792	10-20584522	18.002	10	1283970
793	10-is4932494	19.551	10	1812496
794	10-is20583647	20.746	10	1623699
795	10-is20583554	20.997	10	1487384
796	10-is20585720	21.964	10	1623670
797	10-is20583653	22.843	10	1555279
798	10-20584531	24.234	10	1903365
799	10-20584291	24.942	10	1903449
800	10-20585865	25.57	10	1898246
801	10-4931310	30.632	10	2264541
802	10-is20583095	34.027	10	2351537
803	10-CUTC004307	35.434	10	n.d.
804	10-4931323	38.38	10	2415458	fw10.1
805	10-is4928649	39.941	10	2474505
806	10-4931824	40.846	10	2459643
807	10-4932220	41.99	10	2463311
808	10-4928457	45.642	10	3110143
809	10-4930967	46.294	10	3137606
810	10-is20583259	47.928	10	3187552
811	10-is4926680	49.34	10	3249189
812	10-is20583236	50.874	10	3745838
813	10-is20583025	51.791	10	3623432
814	10-20584335	52.372	10	3480993
815	10-4931268	52.991	10	3488383
816	10-20584323	55.942	10	3820403
817	10-20585028	59.04	10	4532511
818	10-4931575	59.716	10	4339730
819	10-4928365	60.242	10	4350449
820	10-is20583116	61.943	10	4386602
821	is20583187	62.711	10	n.d.
822	10-is4929168	63.977	10	4490548
823	10-is20583082	64.281	10	4170555
824	10-is20584898	65.324	10	4340441
825	10-is20585534	66.889	10	4837355	fw10.2
826	10-is4927191	68.162	10	4899564
827	10-5139466	69.557	10	4911275
828	10-is4932590	70.512	10	4928655
829	is4926830	71.137	10	n.d.
830	10-CUTC009760	73.275	10	n.d.
831	20585569	74.124	10	n.d.
832	10-20584324	74.616	10	5059529
833	10-is4928539	75.914	10	5220934
834	10-20585498	77.064	10	5250274
835	10-is20585144	78.728	10	5592152
836	10-20585144	80.156	10	5592152
837	10-20584117	81.394	10	5813220
838	20586225c	82.555	10	n.d.
839	20586192a	84.034	10	n.d.
840	20584142	85.422	10	n.d.
841	20585618	86.118	10	n.d.
842	is4928744	87.59	10	n.d.
843	5139613	88.277	10	n.d.
844	20585405	89.45	10	n.d.
845	20584424	90.174	10	n.d.
846	4931623	91.51	10	n.d.
847	5139540	92.437	10	n.d.
848	is4927954	93.271	10	n.d.
849	is20583707	93.709	10	n.d.
850	is20583548	94.211	10	n.d.
851	20584615	95.238	10	n.d.
852	20584303	96.316	10	n.d.
853	20584173	96.752	10	n.d.
854	20584340	98.585	10	n.d.
855	20584044	98.991	10	n.d.
856	is20585191	100.015	10	n.d.
857	20584994	100.715	10	n.d.
858	4930431	101.606	10	n.d.
859	is20583712	102.956	10	n.d.
860	is20584374	103.672	10	n.d.
861	is20583496	104.603	10	n.d.
862	is20583550	104.965	10	n.d.
863	is20583698	105.629	10	n.d.
864	11-4927775	0	11	150652
865	11-20584733	1.208	11	192468
866	11-5139568	4.202	11	798954
867	11-20584086	7.147	11	1061258
868	11-is20584941	9.004	11	1248848
869	11-20584385	10	11	1103215
870	11-20586164	11.424	11	1236741
871	11-20586128	12.05	11	1245549
872	11-is20584214	13.4	11	1490353
873	11-is20583270	14.078	11	1513324
874	11-4930333	15.462	11	1470997
875	11-20585775	16.042	11	1476321
876	11-is20583439	17.283	11	1554847
877	11-20584562	18.327	11	1579075
878	11-is4927980	19.874	11	1830196
879	11-is4927545	20.439	11	1847228
880	11-4930338	21.405	11	1821248
881	11-20586152	23.365	11	1937861
882	11-4931361	23.794	11	1951166
883	11-20585138	26.954	11	2369408
884	11-20584665	27.558	11	2391936
885	11-5139833	28.746	11	2665965
886	11-4931424	29.947	11	2509060
887	11-is4927983	30.393	11	2518101
888	11-is20585870	31.443	11	2724877
889	11-20585249	32.893	11	2826380
890	11-20584266	33.45	11	2797948
891	11-20584175	38.753	11	3316311
892	11-20586048	39.754	11	3507428
893	11-is20585281	41.18	11	3616585
894	11-is20585140	42.69	11	3766147
895	11-4932134	44.614	11	3832261
896	11-4931769	45.764	11	3929073
897	11-is4927243	49.089	11	4143612
898	11-20584554	49.734	11	4162158
899	11-5139640	52.773	11	4336379
900	11-20585200	54.099	11	4426801
901	11-4931909	56.745	11	4866140
902	11-4931997	57.424	11	4871156
903	11-4932068	62.143	11	5169160
904	11-5139850	62.474	11	5162494
905	11-is20583217	63.877	11	5119547
906	11-is20583334	65.346	11	5245944
907	11-is20585858	65.829	11	5596068
908	11-20584501	66.639	11	5362363
909	11-4929401	67.626	11	5596068
910	11-is20584563	73.4	11	6058113
911	11-20584563	74.207	11	6058113
912	11-4931476	77.918	11	6438533
913	11-is20584971	79.812	11	6759979
914	11-4930386	81.554	11	7814871
915	11-4931834	82.4	11	7062004
916	11-CMTm128	85.133	11	n.d.
917	11-4929967	88.934	11	8751529
918	11-4929280	90.83	11	8824607
919	11-is20583239	91.551	11	9311419
920	11-is20584058	91.841	11	9002629
921	11-20584438	93.571	11	9325627
922	11-20585164	94.137	11	9311485
923	is20585936	96.101	11	n.d.
924	is20583321	96.771	11	n.d.
925	11-4930780	97.628	11	9670165
926	11-4929427	98.861	11	9759183
927	11-20584413	99.557	11	9895111
928	11-20584981	100.136	11	9904868
929	11-20584407	102.263	11	9922231
930	11-20584317	103.732	11	9956865
931	11-is20583385	109.008	11	10405055
932	11-is20585978	109.998	11	10415948
933	11-is20584858	110.8	11	10217662
934	11-is20583271	115.846	11	10778218
935	11-is4928425	117.847	11	10986934
936	11-4930095	119.004	11	10987000
937	11-4931547	120.079	11	10869312
938	11-20586085	121.465	11	10979455
939	11-4929381	123.372	11	11171888
940	11-is4929381a	124.889	11	11171888
941	is20583218	130.801	11	n.d.
942	11-is20583209	131.447	11	11697565
943	11-20585040	133.567	11	11595583
944	11-4931089	134.956	11	11734511
945	11-4930398	135.774	11	11875790
946	11-is20585353	137.605	11	11904369
947	is20583266	138.828	11	n.d.
948	12-4926950	0	12	87818
949	12-4926797	1.565	12	104407
950	12-is4927671	5.313	12	438787
951	12-is4932088	5.838	12	467588
952	12-is4927883	6.152	12	584713
953	12-20584217	9.644	12	769232
954	12-is5139961	13.047	12	811589
955	12-is4931566	13.602	12	869306
956	12-CMTp178	16.116	12	n.d.
957	12-is4927252	16.688	12	1063667
958	12-4931042	18.311	12	1063601
959	12-4930130	19.56	12	1077107
960	12-4930935	24.356	12	1321916
961	12-4931326	27.886	12	1707786
962	12-20584559	29.534	12	1850057
963	12-4929337	30.248	12	1850123
964	12-is20585080	33.307	12	2010231
965	12-is4930032a	33.535	12	1996384
966	12-is20584063	35.483	12	2099738
967	12-is20583277	36.392	12	2230218
968	12-4930450	37.078	12	2194397
969	12-4930028	37.368	12	2196689
970	12-is20583000	38.715	12	2448388
971	12-is20583606	39.516	12	2529358
972	12-4929343	40.661	12	2437696
973	12-20584153	41.465	12	2486344
974	12-4931891	42.297	12	2462222
975	12-20585875	44.105	12	2548786
976	12-is20583531	46.698	12	2749835
977	12-20585404	47.513	12	2749969
978	12-is20583751	47.845	12	2677351
979	12-4930313	49.481	12	2852179
980	12-4931213	50.679	12	2913399
981	12-20585571	53.861	12	3180716
982	12-is20585735	54.505	12	3081081
983	12-20584678	56.659	12	3236529
984	12-is20584679	57.584	12	3236529
985	12-20586075	59.171	12	3383204
986	12-is20584991	59.772	12	3381612
987	12-is20585747	61.601	12	3383148
988	12-is20583724	63.352	12	3809192
989	12-is4927347	63.723	12	3713274
990	12-is4932702	64.604	12	3501017
991	12-is4932666	64.83	12	3485687
992	12-is4931077	65.841	12	3787638
993	12-4931889	66.947	12	3938606
994	4929605	67.853	12	n.d.
995	4929513c	70.279	12	n.d.
996	4929513a	70.839	12	n.d.
997	4929513b	71.452	12	n.d.
998	12-is20585716	72.234	12	4625501
999	is20583609	72.793	12	n.d.
1000	12-20584164	76.513	12	5219092
1001	12-4931745	77.43	12	5417314
1002	12-is4927621	78.352	12	5509658
1003	12-is4927054	78.974	12	5280934
1004	12-is4932725	81.322	12	5852896
1005	12-5140002	82.938	12	5852896
1006	12-20585181	85.323	12	6253781
1007	12-20584365	86.166	12	6230848
1008	20584868	87.282	12	n.d.
1009	12-4930294	88.257	12	6383798
1010	12-4930365	90.423	12	6636131
1011	12-4927814	91.279	12	6591778
1012	12-4932163	93.212	12	6792928
1013	12-4930246	94.58	12	6838456
1014	12-is4927011	96.242	12	6934981
1015	12-is4927669	96.728	12	6934945
1016	12-4930383	98.334	12	7030010
1017	12-4930739	101.343	12	7180607
1018	12-4929758	101.813	12	7212774
1019	12-4931679	102.38	12	7285074
1020	12-4929868	104.355	12	7425489
1021	12-is4926867	105.385	12	7511213
1022	12-is4928472	106.148	12	7511048
1023	12-20585232	107.04	12	7579054
1024	12-4931583	107.311	12	7667566
1025	12-is4926958	108.226	12	7846245
1026	12-20584837	110.559	12	7909949
1027	12-4931392	111.472	12	8036837
1028	is20583432	112.523	12	n.d.
1029	12-is4932354	113.247	12	8082937
1030	12-4929845	114.863	12	8157740
1031	12-4929806	115.277	12	8182441
1032	12-4931560	116.529	12	8404260
1033	12-is5139766	117.159	12	8534615
1034	12-5139766	117.917	12	8534615
1035	12-20585501	118.419	12	8482086
1036	12-is4929789	119.671	12	8724017
1037	is20583036	120.12	12	n.d.
1038	12-is4926799	120.392	12	8723951
1039	12-is20584459	121.161	12	9326965
1040	12-is4928766	121.669	12	9415248
1041	20585617	122.297	12	n.d.
1042	12-4932528	122.711	12	9326965
1043	12-20585419	123.761	12	9317763
1044	12-CMTm178	124.751	12	n.d.
1045	13-4931143	0	13	486003
1046	13-is4928807	1.177	13	546993
1047	13-4929935	2.631	13	572615
1048	13-is4932440	3.098	13	593991
1049	13-is4930988	3.558	13	648854
1050	13-4931754	3.954	13	751370
1051	13-4928676	5.196	13	797575
1052	13-is4926709	5.656	13	797575
1053	13-4931194	6.49	13	797509
1054	is4928025	6.952	13	n.d.
1055	13-is4929023	8	13	1037689
1056	13-20584668	8.688	13	1217903
1057	20585480	9.172	13	n.d.
1058	13-is20583077	10.876	13	1541718
1059	13-is20583375	11.596	13	1541674
1060	is20585970	12.097	13	n.d.
1061	20586162	14.462	13	n.d.
1062	20585970	14.953	13	n.d.	suc13.1
1063	20586134	16.355	13	n.d.		drm13.1
1064	20584707	17.04	13	n.d.
1065	4930147	17.758	13	n.d.
1066	4926901	20.08	13	n.d.
1067	4931401	20.735	13	n.d.
1068	CMTm248	22.533	13	n.d.
1069	13-20585565	23.298	13	1837973
1070	5139731	24.477	13	n.d.
1071	is20583254	29.134	13	n.d.
1072	4932449	30.16	13	n.d.
1073	4932242	30.808	13	n.d.
1074	is20583233	32.363	13	n.d.
1075	is4932449	33.062	13	n.d.
1076	is20584376	33.605	13	n.d.
1077	is20583471	34.059	13	n.d.
1078	5139844	35.207	13	n.d.
1079	13-20584647	35.734	13	2780582
1080	13-5139880	36.04	13	2796211
1081	13-is20583168	36.543	13	3022545
1082	13-is4926928	38.969	13	3370308
1083	13-20584209	39.575	13	3193865
1084	13-20584905	40.176	13	3173991
1085	4932176	40.838	13	n.d.
1086	13-20586148	41.353	13	3466676
1087	13-is4928997	42.471	13	3937620
1088	13-is20583394	43.043	13	3658897
1089	13-4930223	47.684	13	3705371
1090	13-20584953	49.734	13	3730782
1091	13-20585340	49.923	13	3651831
1092	13-20585108	51.275	13	3852945
1093	13-4931539	52.084	13	3878558
1094	13-20584705	52.563	13	4001783
1095	13-is4928022	53.482	13	3987833
1096	13-4929534	54.313	13	4041468
1097	13-4928819	54.816	13	4052918
1098	13-4929897	55.103	13	4155080
1099	13-is20585229	55.337	13	4441870
1100	is20583831	55.357	13	n.d.
1101	13-4931687	56.604	13	4449954
1102	13-4932250	58.777	13	4441870
1103	13-20584326	58.924	13	4587900
1104	13-is20585296	59.057	13	4586096
1105	13-4928837	59.555	13	4586096
1106	13-4928866	61.879	13	4752198
1107	13-4931528	63.556	13	4739681
1108	13-4931604	64.5	13	4759889
1109	13-is20584451	68.541	13	4752198
1110	13-is20585442	69.306	13	4711394
1111	13-is20583795	69.559	13	4799413
1112	13-20584644	70.469	13	4932080
1113	13-20585112	71.37	13	4942612
1114	13-20585900	72.228	13	4959977
1115	13-is20585900	73.032	13	4959977
1116	4930336	73.405	13	n.d.
1117	13-is4926836	73.953	13	5175830
1118	13-is4928937	74.604	13	5175759
1119	13-is4928964	75.231	13	5170636
1120	13-is4927029	77.262	13	5271031
1121	13-20585437	78.068	13	5217672
1122	4930108	79.532	13	n.d.
1123	13-20584728	81.224	13	5371945
1124	13-20584505	84.277	13	5414894
1125	13-is4927677	85.022	13	5457658
1126	is4932322	86.365	13	n.d.
1127	13-is20583734	87.474	13	5591261
1128	13-4929370	94.144	13	5749094
1129	13-is20586002	95.949	13	5675305
1130	13-20585107	96.936	13	5853809
1131	13-20584793	100.391	13	5913526
1132	13-4929270	102.369	13	5830196
1133	13-is4932332	105.286	13	5969404
1134	13-4930269	105.971	13	5962696
1135	13-is20583517	106.436	13	6213400
1136	13-20586135	107.182	13	6205564
1137	13-is20583666	108.106	13	6456042
1138	is20583582	108.991	13	n.d.
1139	13-is20585076	109.28	13	6469527
1140	13-4928284	110.364	13	6463658
1141	13-CMTm164	111.705	13	n.d.
1142	13-is20583545	112.718	13	6342136
1143	14-20584155	0	14	998980	fn14.1	fl14.1
1144	14-20584271	2.728	14	1102281
1145	14-is20583171	4.516	14	1163230
1146	14-4929364	7.011	14	1305372
1147	14-is20585091	8.963	14	1381381
1148	14-4931006	14.148	14	1694164
1149	14-4929541	20.991	14	2115841
1150	14-is20583777	24.41	14	2250624
1151	14-4932179	25.78	14	2206616
1152	14-is20584369	27.297	14	2204964
1153	CMTm121	29.303	14	n.d.
1154	14-20584196	30.354	14	2457861
1155	14-is20583762	32.347	14	2463798
1156	14-4931727	36.42	14	2710274
1157	14-4929421	37.208	14	2766386
1158	14-is20583184	39.577	14	2967488
1159	14-is4926944	40.844	14	2891539
1160	14-4929450	42.475	14	3055137
1161	14-CMTp161	43.453	14	n.d.
1162	14-20586137	45.882	14	3236050
1163	14-is20585709	48.802	14	3366384
1164	14-is20583921	49.747	14	3369201
1165	14-20584472	53.627	14	3749392
1166	14-4931749	54.537	14	3878977
1167	14-4929383	55.893	14	4034457
1168	14-20584536	57.205	14	4177397
1169	14-4931901	57.468	14	4282568
1170	14-4931247	57.697	14	4194342
1171	14-4932130	58.155	14	4177819
1172	14-4930157	58.933	14	4314952
1173	14-20584982	60.47	14	4128179
1174	14-is20583808	62.267	14	4465178
1175	14-4929540	63.883	14	4699193
1176	14-4931521	66.194	14	4834751
1177	14-4929361	67.295	14	4890154
1178	14-20586044	68.533	14	4881872
1179	14-20584313	70.828	14	4938740
1180	14-5139415b	76.402	14	5331103
1181	14-5139415a	77.251	14	5331103
1182	14-4929946	78.442	14	5310967
1183	14-4932216	79.327	14	5321738
1184	14-is5139542	80.474	14	5331103
1185	is20583287	81.307	14	n.d.
1186	14-is4927769	82.786	14	5544977
1187	14-CMTp226	85.75	14	n.d.
1188	is20583085	87.307	14	n.d.
1189	14-20584455	89.043	14	8162805
1190	14-is20586111	91.954	14	8675862
1191	14-20584653	93.154	14	8971470
1192	14-is4927021	94.213	14	8672638
1193	14-20585123	96.736	14	8831485
1194	14-4930358	97.697	14	8989119
1195	14-is20583449	100.266	14	9259033
1196	14-4927718	101.964	14	9230466
1197	14-is20583943	105.319	14	9796475
1198	14-is20583874	106.037	14	9779949
1199	14-4929560	109.741	14	10112243
1200	14-4930631	110.575	14	10078935
1201	14-20585415	113.403	14	10245335
1202	14-is20585835	113.926	14	10334301
1203	14-is4927251	115.414	14	10261870
1204	14-is4932598	115.884	14	10296441
1205	is4927496	117	14	n.d.
1206	14-is4928295	118.683	14	10691436
1207	14-is4932690	118.817	14	10703162
1208	14-20584037	119.023	14	10541485
1209	4927987	119.701	14	n.d.
1210	14-4928295	121.316	14	10691436
1211	14-4928785	124.362	14	11050668			fft14.1
1212	14-is4927239	125.644	14	11050668
1213	14-is4926814	127.132	14	11163867
1214	14-4928237	128.993	14	11422907
1215	14-is4927734	129.583	14	11405042
1216	14-is20583215	131.399	14	11665146
1217	14-4929947	132.257	14	11753129
1218	14-5139799	133.753	14	11913025	fw14.1
1219	5139827	135.052	14	n.d.
1220	14-4932159	137.372	14	12357799		fl14.2
1221	14-4929978	138.074	14	12293985
1222	14-is20584534	138.823	14	12393621
1223	14-is4928931	139.984	14	12584338
1224	14-4931288	140.914	14	12578517
1225	14-20585540	141.78	14	12478661
1226	14-is20583702	142.75	14	12664815
1227	is20583566	143.101	14	n.d.
1228	14-4929306	144.795	14	12931105
1229	14-4931309	145.625	14	12928719
1230	14-4930951	146.962	14	12940889
1231	14-is20585224	149.717	14	13173075
1232	14-is4928102	150.42	14	13186254
1233	14-4927716	151.435	14	13414747
1234	14-4929459	152.961	14	13385550
1235	14-is20585905	153.729	14	13398371
1236	14-20585730	155.375	14	13816906
1237	14-is4927274	156.94	14	13814121
1238	14-is20584145	158.328	14	13713144
1239	oc	163.133	14	n.d.
1240	15-20585331	0	15	4269589
1241	15-is20585460	1.274	15	3662971
1242	15-CMTm21	1.521	15	n.d.
1243	15-4927748	2.65	15	3912244
1244	15-4930355	3.773	15	288230
1245	15-4929853	3.887	15	3668733
1246	15-20585143	4.922	15	13829
1247	15-4932249	5.889	15	3688906
1248	15-20586106	6.053	15	198320
1249	15-20584029	7.863	15	5433
1250	15-4929072	8.146	15	4228861
1251	15-is20583800	9.009	15	104842
1252	15-is20585441	13.424	15	129249
1253	15-is20585446	15.259	15	110352
1254	is20583809	16.426	15	n.d.
1255	15-4930047	17.674	15	3590446
1256	15-4929391	18.315	15	3451197
1257	15-is4927032	18.596	15	787376
1258	15-4931462	19.732	15	806725
1259	15-4929780	20.285	15	791457
1260	15-4931562	20.692	15	766242
1261	15-is4928259	20.874	15	857974
1262	15-4932398	21.059	15	857974
1263	is20585494	21.233	15	n.d.
1264	15-4930710	21.669	15	3331372
1265	15-is20586143	22.392	15	1059086
1266	15-20584273	23.213	15	3316151
1267	15-is4929254	23.531	15	1208296
1268	15-4926750	23.847	15	994129
1269	15-20585505	24.291	15	1100238
1270	15-4931706	24.645	15	3206354
1271	15-4930957	25.039	15	3181830
1272	is20583818	25.377	15	n.d.
1273	15-is20584661	25.589	15	1289294
1274	5139403	26.09	15	n.d.
1275	15-4929359	27.04	15	1069376
1276	15-4931070	28.84	15	1317450
1277	15-4932158	29.045	15	2859312
1278	5139584	30.765	15	n.d.
1279	15-4929650	31.694	15	2866335
1280	is20583913	32.172	15	n.d.
1281	is20583920	32.516	15	n.d.
1282	15-is20585435	34.611	15	2470726
1283	15-is20585444	37.201	15	2351753
1284	is20583848	37.421	15	n.d.
1285	15-4931183	37.731	15	1644793
1286	5139485	38.169	15	n.d.
1287	4930248	38.951	15	n.d.
1288	15-20584311	39.737	15	2255639
1289	15-is20585863	40.432	15	1843930
1290	4930921	40.772	15	n.d.
1291	15-4930582	40.832	15	1766900
1292	15-4929592	41.007	15	1758615
1293	15-4930088	41.777	15	2110241
1294	15-4929918	41.844	15	2074565
1295	15-is4928312	42.26	15	5988496
1296	15-is4927867	42.809	15	5931276
1297	15-20585815	43.108	15	1848860
1298	15-is20583898	43.45	15	5930205
1299	15-20585862	44.261	15	1843930
1300	15-20586078	45.002	15	1874747
1301	is20583934	46.204	15	n.d.
1302	15-4930128	46.43	15	5616174
1303	15-is4926882	47.573	15	2109036
1304	15-20585472	48.178	15	5693219
1305	15-4930184	48.769	15	5518625
1306	15-20584314	49.191	15	5329923
1307	15-4931464	49.343	15	5231276
1308	15-20584613	49.755	15	5259204
1309	15-4929846	50.157	15	5260709
1310	15-20586021	50.908	15	6147029
1311	15-is4932679	51.361	15	6349706
1312	15-is4932539	53.218	15	6349679
1313	15-is20583996	54.104	15	6643524
1314	15-is4927354	54.998	15	6767651
1315	15-is4927953	55.001	15	6839639
1316	15-is20585731	55.329	15	6924704
1317	15-is4927957	55.511	15	7079253
1318	15-is20583994	56.007	15	6715251
1319	15-is20584000	56.114	15	7086305
1320	15-is20584039	56.52	15	6856489
1321	15-is20585464	57.222	15	6819977
1322	15-4931396	57.722	15	6809171
1323	15-20585487	58.235	15	6876345
1324	5139806	58.509	15	n.d.
1325	15-20585962	58.626	15	6876400
1326	15-20585852	59.958	15	6873193
1327	15-20584038	60.104	15	6856489
1328	15-20584272	61.05	15	6857251
1329	15-4931964	61.09	15	6811682
1330	15-4932094	61.439	15	6913667
1331	15-20585241	62.208	15	6957275
1332	15-4930564	62.557	15	7078883
1333	15-4932308	64.201	15	7058708
1334	15-4931131	64.793	15	7224209
1335	15-CMTm82	64.928	15	6941691
1336	15-4929909	65.767	15	7256643
1337	15-4930836	65.78	15	7470450
1338	15-4932064	65.919	15	7515242
1339	15-4929861	66.696	15	7470384
1340	15-20585161	66.909	15	7650286
1341	15-20585195	67.021	15	7597188
1342	15-4930842	67.265	15	7687496
1343	15-is4926771	67.603	15	7892013
1344	15-is20585465	67.647	15	7674139
1345	15-is20584002	68.11	15	7674139
1346	15-4929563	69.318	15	7989153
1347	15-5140092	69.844	15	7988246
1348	15-is20583668	70.574	15	7945262
1349	16-20585172	0	16	143161
1350	16-20585242	2.016	16	325442
1351	16-20584350	2.922	16	313992
1352	16-20584751	3.723	16	246817
1353	16-20585131	4.42	16	314058
1354	16-20585819	6.168	16	452242
1355	16-is20583526	8.825	16	461348
1356	16-is4928134	9.96	16	462333
1357	16-5139841	11.274	16	512065
1358	16-is4931267	12.978	16	481836
1359	16-is20586119	16.557	16	481832
1360	16-is4927208	17.455	16	480532
1361	16-4928507	19.253	16	559434
1362	16-4928643	26.621	16	660682
1363	16-is4928507	30.928	16	559434
1364	16-is4928643	33.532	16	660682
1365	is20583498	34.539	16	n.d.
1366	16-4928704	35.224	16	1029225
1367	16-is4932133	35.874	16	1223849
1368	16-is4932506	37.019	16	1445892
1369	16-is4928792	39.521	16	1292618
1370	16-is4928203	40.307	16	1289887
1371	16-5140126	41.608	16	1292618
1372	16-20585920	42.29	16	1448647
1373	16-is20585030	43.009	16	1606353
1374	16-4928357	43.976	16	1606353
1375	is20583739	44.987	16	n.d.
1376	16-is20583732	45.877	16	1884910
1377	16-is20583595	46.355	16	1972178
1378	16-4931041	46.65	16	2027207
1379	16-4930133	47.101	16	2173249
1380	16-20584965	47.434	16	2139492
1381	16-is4928985	47.925	16	2561376
1382	16-4929627	49.052	16	2487372
1383	16-5139578	51.123	16	2455832
1384	16-20585840	51.572	16	2471089
1385	16-4928985	52.885	16	2561376
1386	16-20584590	54.08	16	2474655
1387	16-is20585727	54.539	16	2470623
1388	16-is20583691	55.503	16	2619729
1389	16-20584566	57.404	16	2756263
1390	16-20584838	60.706	16	2849412
1391	16-20584306	61.7	16	2763293
1392	16-is20584143	63.309	16	2884465
1393	16-is5139488	63.563	16	2901279
1394	16-4932524	66.459	16	3007467
1395	16-4931357	67.257	16	3007533
1396	16-is20586138	67.406	16	3176651
1397	20585681	68.136	16	n.d.
1398	4929993	70.544	16	n.d.
1399	16-20585221	71.588	16	3215844
1400	16-20585629	72.656	16	3299541
1401	16-20584115	74.232	16	3276911
1402	16-20584079	75.469	16	3299402
1403	16-is4926811	75.609	16	3565715
1404	16-20584439	76.503	16	3630266
1405	16-20584465	77.056	16	3630332
1406	16-is20583140	78.104	16	3870163
1407	16-is20583170	78.834	16	3920766
1408	16-4930026	79.309	16	4000555
1409	16-4931224	81.219	16	4063838
1410	is20583378	82.907	16	n.d.
1411	16-is4928821	83.292	16	4267178
1412	16-is20583047	84.721	16	4446640
1413	16-4930391	85.147	16	4762774
1414	16-20585310	85.796	16	4725274
1415	16-20585050	86.326	16	5229189
1416	16-20585910	89.461	16	6675560
1417	16-is20583130	91.121	16	5227874
1418	16-is20583409	91.558	16	5224127
1419	16-is20583310	92.193	16	6613137
1420	is20584908	96.214	16	n.d.
1421	is20583464	96.911	16	n.d.
1422	20585755	97.511	16	n.d.
1423	16-4930243	100.142	16	6856663
1424	16-20584338	101.703	16	7016042
1425	16-4929693	103.829	16	7051094
1426	16-4929663	105.409	16	7195584
1427	16-is20585977	106.461	16	7022667
1428	16-20585216	107.4	16	7426482
1429	16-is20584954	107.959	16	7530000
1430	16-4931031	108.531	16	7885596
1431	16-4927543	109.922	16	7530000
1432	16-4931545	110.512	16	7686041
1433	16-is20582988	111.996	16	7496404
1434	16-4931605	112.734	16	8058778
1435	16-4931617	113.733	16	8291330
1436	16-is4932559	114.062	16	8696238
1437	16-20585089	115.887	16	8703447
1438	16-20585170	116.668	16	8694225
1439	is20583423	117.209	16	n.d.
1440	16-CMTp228	117.575	16	n.d.
1441	16-20585810	118.239	16	9047345
1442	16-4931429	118.972	16	9046822
1443	16-4929664	119.794	16	9124936
1444	16-20584887	120.621	16	9363363
1445	16-20585621	120.957	16	9662467
1446	16-4931874	121.562	16	9692460
1447	16-is20584023	121.969	16	9787321
1448	16-is20583388	122.858	16	9783694
1449	17-is20583309	0	17	3903949
1450	17-4930097	2.861	17	3784259
1451	17-5139618	3.68	17	4082290
1452	17-4931529	4.91	17	4076977
1453	17-20584888	5.232	17	3776018
1454	17-4929561	6.208	17	4216978
1455	17-4932307	7.919	17	4308890
1456	17-4930331	8.291	17	4284740
1457	is20586153	10.343	17	n.d.
1458	17-is4929322	11.402	17	4556174
1459	17-5139744	14.308	17	4729090
1460	17-4932237	15.037	17	4802861
1461	17-4931793	15.937	17	4845104
1462	17-20584910	19.997	17	5303407
1463	17-20584258	20.304	17	5265149
1464	17-is5140039	21.717	17	5265215
1465	17-is20583010	23.568	17	5598275
1466	17-CMTm91	25.578	17	5334539
1467	17-4931427	28.53	17	5765497
1468	17-5139942	29.449	17	5867604
1469	17-is4928943	32.789	17	6036172
1470	17-4932059	35.175	17	6101538
1471	17-20584964	39.637	17	6309648
1472	17-20584215	42.803	17	6380591
1473	17-20584702	44.053	17	6393328
1474	17-is4927911	45.084	17	6412627
1475	17-4930107	45.747	17	6392313
1476	17-is20584557	46.845	17	6412561
1477	17-is20585987	50.649	17	6778111
1478	17-20585097	52.896	17	6737167
1479	17-20585496	53.302	17	6782344
1480	17-20584998	54.452	17	6747629
1481	17-20584137	57.231	17	6901618
1482	17-is20585583	63.325	17	7258784
1483	CMTp224	64.106	17	n.d.
1484	17-CMTm60	64.682	17	7280063
1485	20585572	66.192	17	n.d.
1486	17-4931707	66.992	17	7305480
1487	17-20584422	68.762	17	7415785
1488	17-20584359	73.159	17	7675727
1489	17-20586057	75.111	17	7717574
1490	17-5139482	76.79	17	7823506
1491	is20585156	79.867	17	n.d.
1492	17-is4928040	81.892	17	8103658
1493	17-4929697	83.966	17	8203146
1494	17-20584611	84.786	17	8404739
1495	17-20585286	85.586	17	8287258
1496	17-is20583803	86.646	17	8414250
1497	17-is4932419	87.153	17	8437715
1498	17-is20583805	88.26	17	8668864
1499	20585552	89.442	17	n.d.
1500	17-20585250	90.291	17	8579674
1501	17-4932207	91.392	17	8747684
1502	17-4929898	92.505	17	8747642
1503	17-4926989	93.273	17	8825838
1504	4931715	95.578	17	n.d.
1505	20585877	96.447	17	n.d.
1506	is20585877	97.679	17	n.d.
1507	17-20584523	101.679	17	3423205
1508	20584043	103.798	17	n.d.
1509	17-is20583488	110.501	17	2900765		fn17.1	fft17.1
1510	17-is20584507	111.599	17	2850426
1511	17-20584574	113.348	17	2804882
1512	17-20584305	113.59	17	2804948
1513	17-4931046	115.941	17	2641639	fw17.1			drm17.1
1514	17-4929849	116.765	17	2695068
1515	is20586067	118.271	17	n.d.
1516	17-CUTC005800	120.935	17	n.d.
1517	17-20586027	122.577	17	2217837
1518	17-is20583401	124.445	17	1957418
1519	17-is5139876	125.216	17	2091711
1520	17-is5139988b	126.264	17	1690790
1521	17-is4926717	127.126	17	1855991
1522	17-4929293	128.378	17	1681440
1523	17-4928426	128.535	17	1677871
1524	17-is20583058	130.164	17	1422677
1525	17-is20583368	130.596	17	1552327
1526	17-is20583352	131.323	17	1552271
1527	17-is5139459	131.819	17	1360971
1528	17-is4928862	132.146	17	1318868
1529	17-4931865	133.072	17	1281257
1530	17-20584344	134.601	17	1240003
1531	17-20584321	135.436	17	1105244
1532	17-is4932630	137.608	17	1075368
1533	17-is4931711	138.002	17	1075434
1534	4927610	140.261	17	n.d.
1535	is20583359	141.012	17	n.d.
1536	17-20584762	143.817	17	524048
1537	17-20585226	143.84	17	705699
1538	17-20584758	144.019	17	688102
1539	17-4932299	144.276	17	672541
1540	17-20584341	144.507	17	682780
1541	17-4932096	144.985	17	660084
1542	is20585965	145.786	17	n.d.
1543	17-is4932383	146.172	17	928706
1544	17-4931803	148.063	17	489875
1545	4932624	149.148	17	n.d.
1546	18-is5140029	0	18	177791
1547	18-is4929147	0.797	18	267219
1548	18-4929431	2.86	18	248895
1549	18-5140029	3.882	18	177791
1550	18-20584068	5.261	18	496056
1551	18-4929593	5.643	18	478625
1552	18-4930583	7.607	18	658962
1553	18-4930150	11.901	18	911806
1554	18-is4926934	13.293	18	845380
1555	18-is4927326	15.058	18	1260431
1556	18-is4931189	15.637	18	1264158
1557	18-4930626	16.493	18	1430956
1558	18-4929910	17.294	18	1354019
1559	18-is20586077	19.404	18	1529121
1560	18-is20583405	20.552	18	1550393
1561	18-4930312	21.015	18	1629782
1562	18-20586076	22.711	18	1529121
1563	18-4931007	26.752	18	1781177
1564	18-is4928933	29.297	18	1867548
1565	18-5140045	31.134	18	1911625
1566	18-4930083	33.539	18	2002693
1567	18-5139759	34.028	18	2013002
1568	18-is4931122	37.811	18	2206514
1569	18-is4927427	38.498	18	2202157
1570	18-4931586	40.063	18	2461853
1571	18-is4932453	41.418	18	2627407
1572	18-is4931022	41.767	18	2644362
1573	18-4929816	43.373	18	2637749
1574	18-20585846	45.413	18	2753943
1575	18-20584284	50.332	18	3107089
1576	18-4929791	50.902	18	3156544
1577	18-20584319	56.054	18	3855145
1578	18-is20583069	56.913	18	3771874
1579	18-is20583288	57.482	18	3771807
1580	is20585573	58.223	18	n.d.
1581	18-is20583480	59.839	18	4204886
1582	is20583261	60.67	18	n.d.
1583	18-20586059	60.863	18	5049201
1584	is20583258	61.523	18	n.d.
1585	is20586206	61.801	18	n.d.
1586	is20586053	62.272	18	n.d.
1587	is20586204	62.687	18	n.d.
1588	18-is4927964	63.232	18	4138728
1589	18-is4928682	65.328	18	5499209
1590	18-is4932384	66.767	18	5727289
1591	18-4930549	67.931	18	5822905
1592	18-CMTmC69	74.197	18	n.d.
1593	18-is20583315	75.921	18	6881006
1594	18-is4928108	76.371	18	6451004
1595	18-is4927660	77.018	18	6923542
1596	18-is4928362	78.42	18	6606884
1597	18-20585796	78.978	18	6074572
1598	18-CMTm118	80.5	18	n.d.
1599	18-4930991	83.696	18	7036782
1600	18-is20584187	84.496	18	7107337
1601	18-is20583169	85.611	18	7101886
1602	is20583113	89.61	18	n.d.
1603	18-4931398	92.101	18	7291188
1604	18-20584409	93.376	18	7379312
1605	18-is20585703	94.48	18	7504314
1606	18-is20584435	97.091	18	7661717
1607	18-is4927009	97.916	18	7833171
1608	18-20584435	98.65	18	7661717
1609	18-4931162	99.179	18	7676561
1610	4931832	100.726	18	n.d.
1611	18-20584135	101.846	18	7788699
1612	18-20584025	102.431	18	7913219
1613	18-4929425	103.17	18	7787132
1614	18-is20583212	104.834	18	8249542
1615	18-is20583204	105.372	18	8239968
1616	18-4931871	106.844	18	8350201
1617	18-20585664	108.132	18	8538468
1618	18-20584502	109.034	18	8587737
1619	18-20585163	110.556	18	8683979
1620	18-20584304	110.922	18	8712752
1621	18-20585657	111.939	18	8818327
1622	18-20584168	112.391	18	8890739
1623	18-20584687	112.863	18	8892614
1624	18-20584753	113.977	18	8954243
1625	18-4930758	114.657	18	9014128
1626	18-20586040	115.279	18	8960467
1627	18-20585178	115.972	18	9043699
1628	18-is20583060	116.811	18	9053154
1629	18-20585152	117.586	18	9187230
1630	18-20585705	118.102	18	9187296
1631	18-4929302	118.887	18	9239737
1632	18-is20585521	120.329	18	9402329
1633	18-4930022	120.636	18	9404426
1634	18-4929272	121.14	18	9409553
1635	18-20585325	122.075	18	9461919
1636	18-is20583451	123.606	18	9402303
1637	18-4931820	125.617	18	10214034
1638	18-4930817	126.046	18	10177665
1639	18-20584184	126.721	18	9946879
1640	18-4931799	127.983	18	9721401
1641	18-4929695	128.445	18	9705525
1642	18-4929510	129.006	18	9800364
1643	18-4929895	129.886	18	10012529
1644	18-20584347	130.584	18	10056986
1645	18-is4928355	131.183	18	9748294
1646	18-is20584993	132.802	18	9985660
1647	19-5139747	0	19	137305
1648	19-4928495	1.574	19	271938
1649	4928631	3.797	19	n.d.
1650	5139594	4.533	19	n.d.
1651	4930989	5.432	19	n.d.
1652	19-4931902	6.432	19	594213
1653	19-20584205	6.964	19	1053844
1654	19-20584592	8.025	19	946013
1655	is20583360	8.561	19	n.d.
1656	19-4930884	9.555	19	1516661
1657	19-is20583079	9.832	19	1503830
1658	19-is4928735	10.158	19	1545813
1659	19-is4928406	11.048	19	1709788
1660	20585909	11.586	19	n.d.
1661	19-5139628	13.554	19	1921011
1662	19-is4932099	14.722	19	2088278
1663	19-4932099	15.33	19	2088278
1664	19-is4929128	15.924	19	2209123
1665	19-is4927713	17.129	19	2352836
1666	19-is4926911	17.64	19	2603960
1667	19-4930119	18.114	19	2296140
1668	19-is4929137	18.843	19	2295369
1669	19-4930366	21.357	19	2203190
1670	is4929211	22.497	19	n.d.
1671	is5140122	22.853	19	n.d.
1672	4930310	23.108	19	n.d.
1673	4931449	23.316	19	n.d.
1674	5140020	26.598	19	n.d.
1675	20584542	27.307	19	n.d.
1676	20585502	27.853	19	n.d.
1677	4930819	34.888	19	n.d.
1678	20585922	37.088	19	n.d.
1679	19-20586186	40.545	19	3644919
1680	19-4929493	44.987	19	3602130
1681	19-4927461	46.852	19	3565304
1682	19-4932270	50.481	19	3382671
1683	19-4929446	51.84	19	3278400
1684	19-20584811	53.884	19	3274587
1685	19-4931520	55.106	19	3220889
1686	19-4931699	55.418	19	3058768
1687	19-4929626	55.735	19	3120898
1688	19-4931068	58.317	19	3044859
1689	19-20584497	58.857	19	2812619
1690	19-20585349	59.97	19	2957884
1691	19-20584785	60.651	19	2957818
1692	19-is20585689	61.645	19	2884677
1693	19-20584361	62.353	19	4990216
1694	19-is20584497	64.02	19	2812619
1695	19-is4927219	64.816	19	4853913
1696	19-is4932459	65.366	19	4745230
1697	19-4930773	65.751	19	4569613
1698	19-is4927691	67.137	19	4470226
1699	19-is4932642	67.91	19	4063426
1700	19-4930609	68.416	19	5182168
1701	19-4931996	69.427	19	5248104
1702	19-4931780	72.65	19	5117291
1703	19-20585667	73.504	19	5586380
1704	19-20584456	73.769	19	5543246
1705	19-20584493	74.821	19	5500206
1706	19-20586084	75.482	19	5542404
1707	19-20585160	77.732	19	5659620
1708	19-CMTm18	78.518	19	5729362
1709	19-4929799	78.95	19	5834523
1710	19-is20585756	79.778	19	5740029
1711	19-20585217	80.146	19	5864452
1712	19-20585963	80.301	19	6008951
1713	19-4930799	81.777	19	5959702
1714	19-is20583754	82.673	19	5736251
1715	19-is4928163	83.735	19	5958820
1716	19-4930035	86.368	19	6210554
1717	19-4929416	90.394	19	6259210
1718	19-is5140140	90.935	19	6525734
1719	19-is4928123	92.07	19	6572289
1720	19-is5139874	92.423	19	6414733
1721	19-20584200	95.505	19	6361011
1722	19-5139855	100.013	19	6353101
1723	19-4932403	100.639	19	6572289
1724	19-20584911	104.005	19	6652513
1725	19-20584158	104.787	19	6739649
1726	19-20584268	105.796	19	6770629
1727	19-is4928417	109.825	19	6402954
1728	19-4932023	111.161	19	7067214
1729	19-20586132	112.364	19	7067961
1730	20-is20585433	0	20	500357
1731	20-is5140028	1.882	20	413736
1732	20-4930561	5.986	20	528801
1733	20-4931317	7.437	20	450586
1734	20-is4928431	8.649	20	773782
1735	20-is20583993	9.106	20	837179
1736	20-20585503	16.074	20	794736
1737	20-20585228	20.106	20	794772
1738	20-is4927532	21.563	20	848567
1739	20-is4926810	22.803	20	912955
1740	20-20584667	25.281	20	1054797
1741	20-4930301	26.526	20	1087788
1742	20-is4932703	28.102	20	1186413
1743	20-is4932328	28.11	20	1253758
1744	4928515	29.42	20	n.d.
1745	20-20585579	30.3	20	1165548
1746	20-5139639	31.668	20	1215436
1747	20-20584070	32.982	20	1254831
1748	20-4929320	34.224	20	1206358
1749	20-4930082a	34.849	20	1364011
1750	20-4930082b	35.365	20	1364011
1751	20-4931030	36.137	20	1355274
1752	is20583915	36.58	20	n.d.
1753	20-is5140000	37.717	20	1364011
1754	20-is20583923	37.919	20	1558605
1755	20-20584122	38.679	20	1655195
1756	20-20585329	39.825	20	1673936
1757	20-4929768	40.876	20	1788536
1758	20-4929340	42.11	20	1822133
1759	20-20585368	43.121	20	1798360
1760	20-is20583991	43.801	20	1876981
1761	20-is4928378	44.645	20	1876915
1762	20-is20583894	44.849	20	1558539
1763	20-20584631	46.321	20	2243652
1764	20-4931852	47.081	20	2249732
1765	20-4929096	48.486	20	2410066
1766	20-20585557	49.185	20	2322225
1767	20-is20583982	51.129	20	1991416
1768	20-is20585060	52.024	20	2275016
1769	20-20585388	52.996	20	2738126
1770	20-20586178	56.532	20	2785091
1771	20-4931337	58.432	20	2863389
1772	20-4931152	59	20	2945146
1773	20-is20583820	61.195	20	3067225
1774	20-is20583868	61.929	20	2980140
1775	20-20585066	62.691	20	3324531
1776	20-is20583780	63.51	20	3357395
1777	20-is5139941	64.922	20	3612361
1778	20-is20584109	67.789	20	3704366
1779	20-20584091	70.316	20	3796859
1780	20-4930337	72.362	20	3933481
1781	20-20585280	78.238	20	4031858
1782	20-4930282	79.735	20	4005158
1783	20-is20583106	82.5	20	4108252
1784	20-20585580	83.327	20	4104792
1785	20-20584255	85.738	20	4167151
1786	20-20584896	86.318	20	4429100
1787	20-4929776	88.763	20	4537933
1788	5139802	89.132	20	n.d.
1789	20-is5140066	90.204	20	4840003
1790	is20583789	90.714	20	n.d.
1791	20-20584437	91.161	20	4881725
1792	20-4929556	91.955	20	4903610
1793	20-20585641	94.037	20	4957411
1794	20-4932123	95.241	20	5074758
1795	20-4930903	95.711	20	5287585
1796	20-is20583849	96.11	20	5074720
1797	20-20586165	96.631	20	5463741
1798	5139751	97.701	20	n.d.
1799	20-20584445	98.807	20	5994144
1800	20-is5139669	99.412	20	5973897
1801	5139825d	99.942	20	n.d.
1802	5139825b	100.97	20	n.d.
1803	20-4930481b	101.293	20	6250834
1804	20586183b	102.396	20	n.d.
1805	is20583770	102.768	20	n.d.
1806	is20585440	102.951	20	n.d.
1807	20586199b	104.939	20	n.d.
1808	4930972	105.335	20	n.d.
1809	CMTp265	105.622	20	n.d.
1810	is20586199	105.8	20	n.d.
1811	20-20586217	106.734	20	6866141
1812	is20583781	107.14	20	n.d.
1813	is20585443	107.78	20	n.d.
1814	20-4932293	108.676	20	6487888
1815	20-4932277	109.791	20	6573494
1816	20-20585426	110.551	20	6366427
1817	20-20584740	111.716	20	6403663
1818	20-20584677	112.384	20	6928733
1819	20585531	112.66	20	n.d.
1820	20-5139832	113.6	20	7648453
1821	20-4929216	114.865	20	7572460
1822	20-4928216	116.002	20	7572394
1823	20-20584867	117.41	20	7786112
1824	20-20586069	118.87	20	8006822
1825	20-20585682	120.482	20	8008363
* details of the markers are available at Suppl File S1 in Kaźmińska et al. (2018) Mol Breed 38:114 , https://doi.org/10.1007/s11032-018-0869-z

## Sheet: Supplementary_Table S4
Supplementary Table S4. Genomic regions corresponding to QTLs intervals (QTLs intervals identified in two seasons).
Chromosome	QTL	QTL interval (cM)	QTL interval (Mb)	Genomic positions of QTL flanking markers	Annotated genes	No. of annotated genes
Ch1	fl1.1	39.4	3.38	8362529 - 11738049	CmaCh01G011430.1 - CmaCh01G017340.1	592
Ch2	drm2.1	14.9	1.01	8149544 - 9155070	CmaCh02G014100.1 - CmaCh02G016080.1	199
	fy2.1	12.0	0.79	8489700 - 9279396	CmaCh02G014840.1 - CmaCh02G016370.1	154
	fw2.1	8.4	0.46	8695871 - 9 155071	CmaCh02G015270.1 - CmaCh02G016090.1	83
	fd2.1	13.0	0.70	8695802* - 9396196	CmaCh02G015270.1 - CmaCh02G016590.1	133
Ch4	fw4.1 fd4.1 suc4.1 drm4.1	15.4	1.05	17466463 - 18 518979	CmaCh04G025510.1 - CmaCh04G027540.1	204
	fy4.1 fft4.1	13.6	1.01	17509856 - 18518979	CmaCh04G025550.1-CmaCh04G027540.1	200
	fn4.1	4.7	0.41	18109831 - 18518979	CmaCh04G026670.1-CmaCh04G027540.1	88
Ch9	fft9.1	0.3	0.23	2128539 - 2354555	CmaCh09G004780.1 - CmaCh09G005290.1	52
Ch10	fw10.1	9.6	0.77	2415458 - 3187617	CmaCh10G005270.1 - CmaCh10G007090.1	183
	fw10.2	23.3	1.64	4837400 - 7355772	CmaCh10G009550.1 - CmaCh10G011000.1	146
Ch13	suc13.1	21.6	1.48	1541676* - 4828040	CmaCh13G001960.1 - CmaCh13G004290.1	234
	drm13.1	8.2	0.82	1541721* - 2495780	CmaCh13G001960.1 - CmaCh13G002830.1	88
Ch14	fn14.1	4.5	0.16	998981 - 1163299	CmaCh14G002280.1 - CmaCh14G002750.1	48
	fl14.1	7.0	0.31	998981 - 1305440	CmaCh14G002280.1 - CmaCh14G002970.1	70
	fft14.1	38.8	2.89	11429053 - 14091530*	CmaCh14G015120.1 - CmaCh14G020130.1	502
	fw14.1	26.2	1.47	12291479 - 13764003	CmaCh14G016430.1 - CmaCh14G019570.1	315
	fl14.2	4.4	0.12	12736253 - 12857084	CmaCh14G017370.1 - CmaCh14G017720.1	36
Ch17	fw17.1	2.3	0.42	2217905 - 2641639	CmaCh17G003930.1 - CmaCh17G004430.1	51
	drm17.1	0.8	0.05	2641639-2695136	CmaCh17G004430.1 - CmaCh17G004520.1	10
	fn17.1	12	0.68	2217905 - 2900767	CmaCh17G003930.1 - CmaCh17G004750.1	83
	fft17.1	17.9	1.22	1677873 - 2900767	CmaCh17G003130.1 - CmaCh17G004750.1	163
* - marker sequence was not find in the genome and position of the closest marker was used
